# Supplementary material for: 1,3-Dibenzyl-1H-benzimidazol-2(3H)-one
Source: Acta Crystallogr Sect E Struct Rep Online. 2011 Nov 9;67(Pt 12):o3234. doi: 10.1107/S1600536811046071 (PMC3238894; doi:10.1107/S1600536811046071)
Supplement: Supplementary file 1 [file e-67-o3234-sup1.cif]

##############################################################################
#                                                                            #
# This CIF contains the data in a paper accepted for publication in          #
# Acta Crystallographica Section E. It conforms to the requirements of       #
# Notes for Authors for Acta Crystallographica Section E, and has been       #
# peer reviewed under the auspices of the IUCr Commission on Journals.       #
#                                                                            #
# Full details of the Crystallographic Information File format               #
# are given in the paper "The Crystallographic Information File (CIF):       #
# a New Standard Archive File for Crystallography" by S. R. Hall, F. H.      #
# Allen and I. D. Brown [Acta Cryst. (1991), A47, 655-685].                  #
#                                                                            #
# The current version of the core CIF dictionary is obtainable from          #
# ftp://ftp.iucr.org/pub/cif_core.dic.                                       #
#                                                                            #
# Software is freely available for graphical display of the structure(s)     #
# in this CIF. For information consult the CIF software page                 #
# http://www.iucr.org/resources/cif/software.                                #
#                                                                            #
# This file may be used for bona fide research purposes within the           #
# scientific community so long as proper attribution is given to the journal # 
# article from which it was obtained.                                        #
#                                                                            #
##############################################################################
data_I
_audit_creation_method     SHELXL-97
_chemical_name_systematic
;
1,3-Dibenzyl-1<i>H</i>-benzimidazol-2(3<i>H</i>)-one
;
_chemical_name_common     ?
_chemical_formula_moiety     'C21 H18 N2 O'
_chemical_formula_sum     'C21 H18 N2 O'
_chemical_formula_iupac     'C21 H18 N2 O'
_chemical_formula_weight     314.37
_chemical_melting_point     ?
_symmetry_cell_setting     monoclinic
_symmetry_space_group_name_H-M     'C 2/c'
_symmetry_space_group_name_Hall     '-C 2yc'
loop_
    _symmetry_equiv_pos_as_xyz
    'x, y, z'
    '-x, y, -z+1/2'
    'x+1/2, y+1/2, z'
    '-x+1/2, y+1/2, -z+1/2'
    '-x, -y, -z'
    'x, -y, z-1/2'
    '-x+1/2, -y+1/2, -z'
    'x+1/2, -y+1/2, z-1/2'
_cell_length_a     19.5983(7)
_cell_length_b     9.0882(2)
_cell_length_c     10.0473(3)
_cell_angle_alpha     90.00
_cell_angle_beta     115.593(4)
_cell_angle_gamma     90.00
_cell_volume     1613.98(10)
_cell_formula_units_Z     4
_cell_measurement_reflns_used     5000
_cell_measurement_theta_min     5
_cell_measurement_theta_max     50
_cell_measurement_temperature     200(2)
_exptl_crystal_description     block
_exptl_crystal_colour     colourless
_exptl_crystal_size_max     0.37
_exptl_crystal_size_mid     0.21
_exptl_crystal_size_min     0.15
_exptl_crystal_density_diffrn     1.294
_exptl_crystal_density_meas     ?
_exptl_crystal_density_method     'not measured'
_exptl_crystal_F_000     664
_exptl_absorpt_coefficient_mu     0.632
_exptl_absorpt_correction_type     multi-scan
_exptl_absorpt_process_details
;
[CrysAlis PRO (Agilent, 2011), using spherical harmonics, implemented in
SCALE3
ABSPACK scaling algorithm (Clark & Reid (1995)]
;
_exptl_absorpt_correction_T_min     0.94952
_exptl_absorpt_correction_T_max     1.00000
_exptl_special_details
;
CrysAlisPro, Agilent Technologies,
Version 1.171.35.11 (release 16-05-2011 CrysAlis171 .NET)
Empirical absorption correction using spherical harmonics,
implemented in SCALE3 ABSPACK scaling algorithm (Clark & Reid (1995)).
;
_diffrn_ambient_temperature     200(2)
_diffrn_radiation_type     CuK\a
_diffrn_radiation_wavelength     1.54184
_diffrn_radiation_source     'SuperNova (Cu) X-ray Source'
_diffrn_radiation_monochromator     'mirror'
_diffrn_measurement_device_type     'Agilent SuperNova Dual Cu at zero Atlas'
_diffrn_measurement_method     \w
_diffrn_detector_area_resol_mean     10.4051
_diffrn_reflns_number     7837
_diffrn_reflns_av_R_equivalents     0.0277
_diffrn_reflns_av_sigmaI/netI     0.0169
_diffrn_reflns_theta_min     5.00
_diffrn_reflns_theta_max     73.38
_diffrn_reflns_theta_full     73.38
_diffrn_measured_fraction_theta_max     0.985
_diffrn_measured_fraction_theta_full     0.985
_diffrn_reflns_limit_h_min     -23
_diffrn_reflns_limit_h_max     18
_diffrn_reflns_limit_k_min     -11
_diffrn_reflns_limit_k_max     11
_diffrn_reflns_limit_l_min     -12
_diffrn_reflns_limit_l_max     12
_diffrn_standards_number     0
_diffrn_standards_interval_count     .
_diffrn_standards_interval_time     .
_diffrn_standards_decay_%     ?
_refine_special_details
;
Refinement of <i>F</i>^2^ against all reflections. The weighted <i>R</i>-factor
<i>wR</i> and goodness of fit <i>S</i> are based on <i>F</i>^2^, conventional
<i>R</i>-factors <i>R</i> are based on <i>F</i>, with <i>F</i> set to zero for
negative <i>F</i>^2^. The threshold expression of <i>F</i>^2^ >
\s(<i>F</i>^2^) is used only for calculating <i>R</i>-factors(gt) <i>etc</i>.
and is not relevant to the choice of reflections for refinement.
<i>R</i>-factors based on <i>F</i>^2^ are statistically about twice as large
as those based on <i>F</i>, and <i>R</i>- factors based on all data will be
even larger.
;
_reflns_number_total     1611
_reflns_number_gt     1397
_reflns_threshold_expression     I>2\s(I)
_refine_ls_structure_factor_coef     Fsqd
_refine_ls_matrix_type     full
_refine_ls_R_factor_all     0.0435
_refine_ls_R_factor_gt     0.0369
_refine_ls_wR_factor_gt     0.0979
_refine_ls_wR_factor_ref     0.1055
_refine_ls_goodness_of_fit_ref     1.072
_refine_ls_restrained_S_all     1.072
_refine_ls_number_reflns     1611
_refine_ls_number_parameters     111
_refine_ls_number_restraints     0
_refine_ls_hydrogen_treatment     constr
_refine_ls_weighting_scheme     calc
_refine_ls_weighting_details
         'calc w=1/[\s^2^(Fo^2^)+(0.0565P)^2^+0.4305P] where P=(Fo^2^+2Fc^2^)/3'
_atom_sites_solution_hydrogens     geom
_atom_sites_solution_primary     direct
_atom_sites_solution_secondary     difmap
_refine_ls_shift/su_max     0.001
_refine_ls_shift/su_mean     0.000
_refine_diff_density_max     0.149
_refine_diff_density_min     -0.159
_refine_ls_extinction_method     'SHELXL97 (Sheldrick, 2008)'
_refine_ls_extinction_coef     0.0010(2)
_refine_ls_extinction_expression
                                  'Fc^*^=kFc[1+0.001xFc^2^\l^3^/sin(2\q)]^-1/4^'
loop_
    _atom_type_symbol
    _atom_type_description
    _atom_type_scat_dispersion_real
    _atom_type_scat_dispersion_imag
    _atom_type_scat_source
    'C' 'C' 0.0181 0.0091
                         'International Tables Vol C Tables 4.2.6.8 and 6.1.1.4'
    'H' 'H' 0.0000 0.0000
                         'International Tables Vol C Tables 4.2.6.8 and 6.1.1.4'
    'N' 'N' 0.0311 0.0180
                         'International Tables Vol C Tables 4.2.6.8 and 6.1.1.4'
    'O' 'O' 0.0492 0.0322
                         'International Tables Vol C Tables 4.2.6.8 and 6.1.1.4'
_computing_data_collection     'Crysalis PRO (Agilent, 2011)'
_computing_cell_refinement     'Crysalis PRO (Agilent, 2011)'
_computing_data_reduction     'Crysalis PRO (Agilent, 2011)'
_computing_structure_solution     'SHELXS97 (Sheldrick, 2008)'
_computing_structure_refinement     'SHELXL97 (Sheldrick, 2008)'
_computing_molecular_graphics     'XP (Sheldrick, 2008)'
_computing_publication_material     'SHELXL97 (Sheldrick, 2008)'
loop_
    _atom_site_type_symbol
    _atom_site_label
    _atom_site_fract_x
    _atom_site_fract_y
    _atom_site_fract_z
    _atom_site_U_iso_or_equiv
    _atom_site_adp_type
    _atom_site_calc_flag
    _atom_site_refinement_flags
    _atom_site_occupancy
    _atom_site_symmetry_multiplicity
    _atom_site_disorder_assembly
    _atom_site_disorder_group
    O O1 0.5000 0.58201(13) 0.2500 0.0492(4) Uani d S 1 2 . .
    N N1 0.53746(5) 0.35600(11) 0.19370(10) 0.0366(3) Uani d . 1 1 . .
    C C1 0.52407(6) 0.20943(12) 0.21516(11) 0.0333(3) Uani d . 1 1 . .
    C C2 0.54925(7) 0.08014(14) 0.17958(13) 0.0390(3) Uani d . 1 1 . .
    H H2 0.5835 0.0806 0.1346 0.047 Uiso d R 1 1 . .
    C C3 0.52422(7) -0.05071(14) 0.21593(14) 0.0432(3) Uani d . 1 1 . .
    H H3 0.5402 -0.1444 0.1907 0.052 Uiso d R 1 1 . .
    C C4 0.5000 0.44731(19) 0.2500 0.0378(4) Uani d S 1 2 . .
    C C5 0.58741(7) 0.40758(14) 0.13068(13) 0.0412(3) Uani d . 1 1 . .
    H H5A 0.5785 0.5117 0.1088 0.049 Uiso calc R 1 1 . .
    H H5B 0.5751 0.3564 0.0384 0.049 Uiso calc R 1 1 . .
    C C11 0.67024(7) 0.38418(13) 0.23142(12) 0.0376(3) Uani d . 1 1 . .
    C C12 0.71696(8) 0.30976(15) 0.18389(14) 0.0459(3) Uani d . 1 1 . .
    H H12 0.6970 0.2694 0.0896 0.055 Uiso calc R 1 1 . .
    C C13 0.79366(8) 0.29464(16) 0.27566(17) 0.0522(4) Uani d . 1 1 . .
    H H13 0.8249 0.2450 0.2425 0.063 Uiso calc R 1 1 . .
    C C14 0.82333(8) 0.35325(17) 0.41560(16) 0.0518(4) Uani d . 1 1 . .
    H H14 0.8748 0.3445 0.4765 0.062 Uiso calc R 1 1 . .
    C C15 0.77703(8) 0.42476(16) 0.46569(14) 0.0507(4) Uani d . 1 1 . .
    H H15 0.7970 0.4626 0.5610 0.061 Uiso calc R 1 1 . .
    C C16 0.70099(8) 0.44026(15) 0.37424(14) 0.0450(3) Uani d . 1 1 . .
    H H16 0.6699 0.4888 0.4085 0.054 Uiso calc R 1 1 . .
loop_
    _atom_site_aniso_label
    _atom_site_aniso_U_11
    _atom_site_aniso_U_22
    _atom_site_aniso_U_33
    _atom_site_aniso_U_12
    _atom_site_aniso_U_13
    _atom_site_aniso_U_23
    O1 0.0546(8) 0.0361(7) 0.0477(7) 0.000 0.0136(6) 0.000
    N1 0.0302(5) 0.0396(6) 0.0357(5) -0.0023(4) 0.0103(4) 0.0015(4)
    C1 0.0233(5) 0.0391(6) 0.0293(5) -0.0018(4) 0.0036(4) 0.0003(4)
    C2 0.0295(6) 0.0461(7) 0.0374(6) 0.0012(5) 0.0107(5) -0.0031(5)
    C3 0.0371(7) 0.0390(6) 0.0469(7) 0.0015(5) 0.0120(6) -0.0036(5)
    C4 0.0329(9) 0.0390(9) 0.0311(8) 0.000 0.0038(7) 0.000
    C5 0.0356(7) 0.0493(7) 0.0337(6) -0.0049(5) 0.0101(5) 0.0064(5)
    C11 0.0331(6) 0.0406(6) 0.0349(6) -0.0063(5) 0.0106(5) 0.0064(5)
    C12 0.0424(7) 0.0531(8) 0.0415(6) -0.0052(6) 0.0174(6) 0.0003(6)
    C13 0.0403(8) 0.0581(9) 0.0592(8) 0.0011(6) 0.0224(7) 0.0053(7)
    C14 0.0336(7) 0.0607(9) 0.0511(8) -0.0050(6) 0.0088(6) 0.0129(6)
    C15 0.0412(7) 0.0618(9) 0.0377(7) -0.0089(6) 0.0065(6) 0.0011(6)
    C16 0.0393(7) 0.0527(7) 0.0397(7) -0.0028(6) 0.0139(6) 0.0000(6)
_geom_special_details
;
All e.s.d.'s (except the e.s.d. in the dihedral angle between two l.s. planes)
are estimated using the full covariance matrix. The cell e.s.d.'s are taken
into account individually in the estimation of e.s.d.'s in distances, angles
and torsion angles; correlations between e.s.d.'s in cell parameters are only
used when they are defined by crystal symmetry. An approximate (isotropic)
treatment of cell e.s.d.'s is used for estimating e.s.d.'s involving l.s.
planes.
;
loop_
    _geom_bond_atom_site_label_1
    _geom_bond_atom_site_label_2
    _geom_bond_site_symmetry_2
    _geom_bond_distance
    _geom_bond_publ_flag
    O1 C4 . 1.224(2) ?
    N1 C4 . 1.3807(14) ?
    N1 C1 . 1.3924(15) ?
    N1 C5 . 1.4541(15) ?
    C1 C2 . 1.3801(17) ?
    C1 C1 2_655 1.397(2) ?
    C2 C3 . 1.3939(18) ?
    C2 H2 . 0.9576 ?
    C3 C3 2_655 1.390(3) ?
    C3 H3 . 0.9773 ?
    C4 N1 2_655 1.3807(14) ?
    C5 C11 . 1.5118(17) ?
    C5 H5A . 0.9700 ?
    C5 H5B . 0.9700 ?
    C11 C12 . 1.3790(19) ?
    C11 C16 . 1.3910(18) ?
    C12 C13 . 1.3896(19) ?
    C12 H12 . 0.9300 ?
    C13 C14 . 1.376(2) ?
    C13 H13 . 0.9300 ?
    C14 C15 . 1.376(2) ?
    C14 H14 . 0.9300 ?
    C15 C16 . 1.3790(18) ?
    C15 H15 . 0.9300 ?
    C16 H16 . 0.9300 ?
loop_
    _geom_angle_atom_site_label_1
    _geom_angle_atom_site_label_2
    _geom_angle_atom_site_label_3
    _geom_angle_site_symmetry_1
    _geom_angle_site_symmetry_3
    _geom_angle
    _geom_angle_publ_flag
    C4 N1 C1 . . 110.02(10) ?
    C4 N1 C5 . . 124.18(11) ?
    C1 N1 C5 . . 125.68(10) ?
    C2 C1 N1 . . 131.45(11) ?
    C2 C1 C1 . 2_655 121.63(7) ?
    N1 C1 C1 . 2_655 106.92(6) ?
    C1 C2 C3 . . 116.92(12) ?
    C1 C2 H2 . . 121.4 ?
    C3 C2 H2 . . 121.7 ?
    C3 C3 C2 2_655 . 121.44(8) ?
    C3 C3 H3 2_655 . 119.4 ?
    C2 C3 H3 . . 119.1 ?
    O1 C4 N1 . 2_655 126.94(7) ?
    O1 C4 N1 . . 126.94(7) ?
    N1 C4 N1 2_655 . 106.12(14) ?
    N1 C5 C11 . . 113.16(9) ?
    N1 C5 H5A . . 108.9 ?
    C11 C5 H5A . . 108.9 ?
    N1 C5 H5B . . 108.9 ?
    C11 C5 H5B . . 108.9 ?
    H5A C5 H5B . . 107.8 ?
    C12 C11 C16 . . 118.71(12) ?
    C12 C11 C5 . . 121.24(11) ?
    C16 C11 C5 . . 120.04(12) ?
    C11 C12 C13 . . 120.56(12) ?
    C11 C12 H12 . . 119.7 ?
    C13 C12 H12 . . 119.7 ?
    C14 C13 C12 . . 119.89(14) ?
    C14 C13 H13 . . 120.1 ?
    C12 C13 H13 . . 120.1 ?
    C13 C14 C15 . . 120.15(13) ?
    C13 C14 H14 . . 119.9 ?
    C15 C14 H14 . . 119.9 ?
    C14 C15 C16 . . 119.88(13) ?
    C14 C15 H15 . . 120.1 ?
    C16 C15 H15 . . 120.1 ?
    C15 C16 C11 . . 120.78(13) ?
    C15 C16 H16 . . 119.6 ?
    C11 C16 H16 . . 119.6 ?
data_global
_journal_date_recd_electronic     2011-10-19
_journal_date_accepted     2011-11-01
_journal_name_full     'Acta Crystallographica, Section E'
_journal_year     2011
_journal_volume     67
_journal_issue     12
_journal_page_first     o3234
_journal_page_last     o3234
_journal_paper_category     QO
_journal_coeditor_code     IM2334
_publ_contact_author
;
Fouad Ouazzani Chahdi
Laboratoire de Chimie Organique Appliqu\'ee, Universit\'e Sidi Mohamed
Ben Abdallah, Facult\'e des Sciences et Techniques, Route d'immouzzer,
BP 2202  F\`es, Morocco
;
_publ_contact_author_email     'ouazzani_chahid@yahoo.fr'
_publ_contact_author_fax     '212 537 77 54 40'
_publ_contact_author_phone     '212 537 77 54 40'
_publ_section_title
;
1,3-Dibenzyl-1<i>H</i>-benzimidazol-2(3<i>H</i>)-one
;
loop_
    _publ_author_name
    _publ_author_address
    'Kandri Rodi, Youssef'
;
Laboratoire de Chimie Organique Appliqu\'ee
Universit\'e Sidi Mohamed Ben Abdallah
Facult\'e des Sciences et Techniques
Route d'immouzzer,
BP 2202 F\`es
Morocco
;
    'Ouazzani Chahdi, Fouad'
;
Laboratoire de Chimie Organique Appliqu\'ee
Universit\'e Sidi Mohamed Ben Abdallah
Facult\'e des Sciences et Techniques
Route d'immouzzer,
BP 2202 F\`es
Morocco
;
    'Essassi, El Mokhtar'
;
Laboratoire de Chimie Organique H\'et\'erocyclique URAC21
Facult\'e des Sciences, Universit\'e Mohammed V-Agdal
Av. Ibn Battouta
BP 1014
Rabat
Morocco
;
    'Luis, Santiago V.'
;
Departamento de Quimica Inorganica & Organica
ESTCE
Universitat Jaume I
E-12080 Castellon
Spain
;
    'Bolte, Michael'
;
Institut f\"ur Anorganische Chemie
J.W. Goethe-Universit\"at Frankfurt
Max-von-Laue-Strasse 7
60438 Frankfurt/Main
Germany
;
    'El Ammari, Lahcen'
;
Laboratoire de Chimie du Solide Appliqu\'ee
Facult\'e des Sciences
Universit\'e Mohammed V-Agdal
Avenue Ibn Battouta
BP 1014
Rabat
Morocco
;
_iucr_refine_instructions_details
;
TITL    str1238 in space group C2/c
CELL    1.54184  19.5983   9.0882  10.0473   90.000  115.593   90.000
ZERR     4        0.0007   0.0002   0.0003    0.000    0.004    0.000
LATT    7
SYMM     - X, + Y, 1/2 - Z
SFAC     C    H    N    O
UNIT      84   72    8    4
L.S.    10
FMAP     2
PLAN    10
ACTA
BOND    $H
HTAB  2.5
WGHT    0.056500    0.430500
EXTI    0.001046
FVAR       4.54944
O1    4    0.500000    0.582009    0.250000    10.50000    0.05464    0.03613 =
         0.04769    0.00000    0.01359    0.00000
N1    3    0.537462    0.356005    0.193702    11.00000    0.03023    0.03965 =
         0.03571    0.00147    0.01035   -0.00227
C1    1    0.524066    0.209431    0.215157    11.00000    0.02334    0.03910 =
         0.02933    0.00028    0.00362   -0.00178
C2    1    0.549254    0.080138    0.179582    11.00000    0.02955    0.04611 =
         0.03740   -0.00309    0.01073    0.00116
AFIX   3
H2    2    0.583492    0.080601    0.134572    11.00000   -1.20000
AFIX   0
C3    1    0.524225   -0.050714    0.215930    11.00000    0.03712    0.03900 =
         0.04692   -0.00363    0.01196    0.00148
AFIX   3
H3    2    0.540178   -0.144355    0.190662    11.00000   -1.20000
AFIX   0
C4    1    0.500000    0.447309    0.250000    10.50000    0.03288    0.03895 =
         0.03108    0.00000    0.00381    0.00000
C5    1    0.587409    0.407580    0.130675    11.00000    0.03556    0.04929 =
         0.03372    0.00642    0.01014   -0.00488
AFIX  23
H5A   2    0.578526    0.511690    0.108763    11.00000   -1.20000
H5B   2    0.575068    0.356360    0.038406    11.00000   -1.20000
AFIX   0
C11   1    0.670242    0.384181    0.231421    11.00000    0.03310    0.04058 =
         0.03489    0.00641    0.01061   -0.00630
C12   1    0.716960    0.309763    0.183890    11.00000    0.04244    0.05314 =
         0.04147    0.00030    0.01745   -0.00516
AFIX  43
H12   2    0.696968    0.269352    0.089619    11.00000   -1.20000
AFIX   0
C13   1    0.793658    0.294637    0.275658    11.00000    0.04025    0.05807 =
         0.05924    0.00528    0.02244    0.00110
AFIX  43
H13   2    0.824875    0.244966    0.242521    11.00000   -1.20000
AFIX   0
C14   1    0.823335    0.353255    0.415599    11.00000    0.03356    0.06066 =
         0.05112    0.01291    0.00876   -0.00499
AFIX  43
H14   2    0.874804    0.344539    0.476487    11.00000   -1.20000
AFIX   0
C15   1    0.777031    0.424757    0.465687    11.00000    0.04121    0.06177 =
         0.03775    0.00107    0.00648   -0.00890
AFIX  43
H15   2    0.796978    0.462558    0.561026    11.00000   -1.20000
AFIX   0
C16   1    0.700995    0.440256    0.374244    11.00000    0.03925    0.05274 =
         0.03967    0.00003    0.01390   -0.00281
AFIX  43
H16   2    0.669908    0.488775    0.408471    11.00000   -1.20000
HKLF    4
REM     str1238 in space group C2/c
REM R1 =  0.0369 for   1397 Fo > 4sig(Fo)  and  0.0435 for all   1611 data
REM    111 parameters refined using      0 restraints
END
WGHT      0.0565      0.4549
REM Highest difference peak  0.149,  deepest hole -0.159,  1-sigma level  0.032
Q1    1   0.5000  0.1993  0.2500  10.50000  0.05    0.15
Q2    1   0.5715  0.5679  0.1395  11.00000  0.05    0.14
Q3    1   0.5474  0.6139  0.2199  11.00000  0.05    0.13
Q4    1   0.4809 -0.0513  0.2007  11.00000  0.05    0.12
Q5    1   0.5551  0.3762  0.1662  11.00000  0.05    0.12
Q6    1   0.5212  0.0030  0.1533  11.00000  0.05    0.11
Q7    1   0.7002  0.3927  0.1811  11.00000  0.05    0.10
Q8    1   0.5428  0.2675  0.2125  11.00000  0.05    0.10
Q9    1   0.6880  0.4451  0.2850  11.00000  0.05    0.10
Q10   1   0.8011  0.5427  0.5556  11.00000  0.05    0.10
;
