# Supplementary material for: 1,3-Dibenzyl-1H-benzimidazol-2(3H)-one
Source: Acta Crystallogr Sect E Struct Rep Online. 2011 Nov 9;67(Pt 12):o3234. doi: 10.1107/S1600536811046071 (PMC3238894; doi:10.1107/S1600536811046071)
Supplement: Supplementary file 2 [file e-67-o3234-Isup2.hkl]

# 
# h,k,l, Fc-squared, Fo-squared, sigma(Fo-squared) and status flag 
# 
data_I
_shelx_title '    str1238 in space group C2/c' 
_shelx_refln_list_code          4 
_shelx_F_calc_maximum      230.73 
_exptl_crystal_F_000       664.00 
_reflns_d_resolution_high  0.8045 
 
loop_ 
 _symmetry_equiv_pos_as_xyz 
 'x, y, z' 
 '-x, y, -z+1/2' 
 'x+1/2, y+1/2, z' 
 '-x+1/2, y+1/2, -z+1/2' 
 '-x, -y, -z' 
 'x, -y, z-1/2' 
 '-x+1/2, -y+1/2, -z' 
 'x+1/2, -y+1/2, z-1/2' 
 
_cell_length_a    19.5983 
_cell_length_b     9.0882 
_cell_length_c    10.0473 
_cell_angle_alpha  90.000 
_cell_angle_beta  115.593 
_cell_angle_gamma  90.000 
 
_shelx_F_squared_multiplier     1.000 
 
loop_ 
 _refln_index_h 
 _refln_index_k 
 _refln_index_l 
 _refln_F_squared_calc 
 _refln_F_squared_meas 
 _refln_F_squared_sigma 
 _refln_observed_status 
   2   0   0     1044.25     1028.19      9.57 o 
   4   0   0    30174.18    30472.81    228.93 o 
   6   0   0     6872.53     7010.84     48.97 o 
   8   0   0     4333.49     4761.52     73.75 o 
  10   0   0     1824.42     1935.28     63.92 o 
  12   0   0      452.94      509.11     18.69 o 
  14   0   0       39.64       37.55      3.68 o 
  16   0   0      882.63      810.60     19.49 o 
  18   0   0        4.32        1.72      1.49 o 
  20   0   0      106.67       93.55      6.23 o 
   1   1   0      947.83      876.04      6.19 o 
   3   1   0      435.86      399.52      3.54 o 
   5   1   0        0.53        1.18      0.63 o 
   7   1   0      172.55      176.15      3.51 o 
   9   1   0      145.24      107.86      3.71 o 
  11   1   0     2107.76     2167.33     29.15 o 
  13   1   0      233.97      243.29      8.90 o 
  15   1   0      187.61      190.27      7.08 o 
  17   1   0       22.85       15.31      2.38 o 
  19   1   0       57.77       40.81      3.79 o 
  21   1   0       36.65       35.62      3.50 o 
   0   2   0     1536.72     1370.61      7.90 o 
   2   2   0     2912.95     2701.48     16.24 o 
   4   2   0       73.05       66.65      2.15 o 
   6   2   0       15.03       15.53      1.58 o 
   8   2   0       83.54       67.54      2.82 o 
  10   2   0       26.76       22.13      1.99 o 
  12   2   0      369.91      364.22      6.68 o 
  14   2   0       43.32       54.63      3.40 o 
  16   2   0       98.67      109.59      6.52 o 
  18   2   0       21.16       17.38      2.96 o 
  20   2   0       76.79       73.61      5.98 o 
   1   3   0      140.33      155.74      2.54 o 
   3   3   0      902.68      891.66      8.15 o 
   5   3   0      145.05      143.18      4.59 o 
   7   3   0      184.05      186.35      5.82 o 
   9   3   0       14.72       18.19      2.06 o 
  11   3   0      801.30      789.28     13.23 o 
  13   3   0        0.72        0.16      0.88 o 
  15   3   0      338.45      348.55      9.81 o 
  17   3   0       15.61       21.92      2.94 o 
  19   3   0        0.59        2.15      2.58 o 
  21   3   0        0.04       -0.13      2.18 o 
   0   4   0     4594.49     5014.81     25.33 o 
   2   4   0      306.12      315.80      4.49 o 
   4   4   0      172.95      177.22      5.41 o 
   6   4   0       47.77       53.38      3.01 o 
   8   4   0      605.07      674.82     13.68 o 
  10   4   0      212.18      206.17      6.33 o 
  12   4   0      131.79      120.44      4.86 o 
  14   4   0      307.11      302.99     13.85 o 
  16   4   0        8.17        5.45      2.93 o 
  18   4   0       91.23      111.91      7.88 o 
  20   4   0        5.58        7.64      2.06 o 
   1   5   0     1292.31     1467.31     15.96 o 
   3   5   0       75.69       78.87      3.52 o 
   5   5   0      224.43      248.57      6.56 o 
   7   5   0      536.51      593.65     12.55 o 
   9   5   0        8.51        6.67      1.57 o 
  11   5   0     1006.30      962.72     19.51 o 
  13   5   0        0.21        2.74      2.02 o 
  15   5   0        7.33        3.21      2.97 o 
  17   5   0      159.32      181.13      9.97 o 
  19   5   0       55.96       64.01      6.51 o 
   0   6   0     1203.69     1228.62     34.26 o 
   2   6   0      254.89      237.71      6.76 o 
   4   6   0      190.79      176.82      6.06 o 
   6   6   0       10.74       12.16      1.41 o 
   8   6   0       25.36       24.11      2.17 o 
  10   6   0      132.77      131.80      6.66 o 
  12   6   0       71.80       73.23      5.77 o 
  14   6   0      132.47      131.87      9.52 o 
  16   6   0        0.29        3.11      1.83 o 
  18   6   0       10.42        6.35      1.77 o 
   1   7   0      421.80      379.98      9.06 o 
   3   7   0      450.99      428.09      8.48 o 
   5   7   0       58.84       48.66      3.12 o 
   7   7   0       48.67       46.30      3.36 o 
   9   7   0      107.44       99.37      7.01 o 
  11   7   0      799.38      867.62     24.17 o 
  13   7   0      235.96      240.26     10.69 o 
  15   7   0      256.68      235.33     10.86 o 
   0   8   0      715.90      696.09     19.97 o 
   2   8   0        8.35        5.94      1.64 o 
   4   8   0      755.22      789.86     14.89 o 
   6   8   0        3.49        1.68      2.11 o 
   8   8   0       56.82       61.89      6.95 o 
  10   8   0      199.92      217.78      9.18 o 
  12   8   0      146.66      146.03      8.45 o 
  14   8   0      223.58      211.58     23.43 o 
   1   9   0        1.42        2.46      2.12 o 
   3   9   0       37.52       30.24      2.75 o 
   5   9   0       54.79       54.47      5.05 o 
   7   9   0        9.92       10.08      2.67 o 
   9   9   0       94.48       94.93      5.08 o 
  11   9   0        5.67        1.71      1.49 o 
  13   9   0       17.02       18.52      3.46 o 
   0  10   0        0.02       -1.94      5.27 o 
   2  10   0       38.37       31.47      4.67 o 
   4  10   0       20.36       18.99      2.40 o 
   6  10   0       50.49       48.60      3.26 o 
   8  10   0        0.17        1.57      1.43 o 
  10  10   0        7.69        8.59      1.89 o 
   1  11   0        5.88       10.72      2.13 o 
   3  11   0        0.01        1.90      1.48 o 
 -21   1   1        9.55       10.20      2.72 o 
 -19   1   1        3.77        5.18      2.13 o 
 -17   1   1       32.77       35.96      3.45 o 
 -15   1   1      882.16      860.32     11.41 o 
 -13   1   1       66.40       66.77      3.35 o 
 -11   1   1      434.08      419.32     11.56 o 
  -9   1   1      654.41      673.66      9.01 o 
  -7   1   1       78.56       77.54      2.42 o 
  -5   1   1      964.49      880.07      5.55 o 
  -3   1   1       55.09       49.50      0.98 o 
  -1   1   1    13157.00    12296.07     18.55 o 
   1   1   1     3911.33     3550.84     13.67 o 
   3   1   1     6973.11     6255.42     28.83 o 
   5   1   1     1685.78     1658.56     22.59 o 
   7   1   1      250.18      211.65      5.25 o 
   9   1   1       34.06       32.83      2.18 o 
  11   1   1      281.50      292.98      8.29 o 
  13   1   1       48.46       48.08      2.74 o 
  15   1   1      227.58      202.49      6.89 o 
  17   1   1       99.26       93.03      5.01 o 
  19   1   1       97.49       94.78      4.23 o 
 -22   2   1      112.65      125.17      8.63 o 
 -20   2   1       33.58       48.09     10.96 o 
 -18   2   1       48.98       55.26      4.63 o 
 -16   2   1      186.44      188.67      7.31 o 
 -14   2   1      904.95      809.47     19.71 o 
 -12   2   1       52.13       60.66      3.71 o 
 -10   2   1      252.27      280.66      6.03 o 
  -8   2   1      830.59      843.94      9.98 o 
  -6   2   1        0.25        1.40      0.99 o 
  -4   2   1      971.05      880.03      6.83 o 
  -2   2   1    15712.07    15398.96     60.78 o 
   0   2   1    22584.59    21732.68     47.68 o 
   2   2   1       17.55       32.40      1.46 o 
   4   2   1      141.83      147.06      2.70 o 
   6   2   1     1563.64     1648.49     15.58 o 
   8   2   1     2203.62     2334.06     20.51 o 
  10   2   1      178.97      210.35      5.77 o 
  12   2   1        3.19        0.82      1.43 o 
  14   2   1       56.90       51.01      3.57 o 
  16   2   1      555.09      557.86     12.13 o 
  18   2   1        0.57        0.90      1.80 o 
  20   2   1      131.70      129.46      6.39 o 
 -21   3   1      140.18      154.52      8.35 o 
 -19   3   1      585.54      635.33     18.97 o 
 -17   3   1        4.10        5.42      2.52 o 
 -15   3   1      111.41      119.81      5.75 o 
 -13   3   1      284.66      248.02      7.85 o 
 -11   3   1      580.23      602.19     12.44 o 
  -9   3   1     1468.01     1563.29     37.55 o 
  -7   3   1     1509.95     1566.12     27.23 o 
  -5   3   1      551.77      585.53      5.75 o 
  -3   3   1    17564.64    18061.63     59.45 o 
  -1   3   1     4285.25     3988.84     19.87 o 
   1   3   1      431.86      420.74      6.73 o 
   3   3   1       21.79       15.41      1.34 o 
   5   3   1      205.68      201.44      4.98 o 
   7   3   1     2543.33     2592.05     30.88 o 
   9   3   1      971.32      978.50     15.55 o 
  11   3   1      172.11      162.47      5.33 o 
  13   3   1        1.98        3.63      1.41 o 
  15   3   1        1.36        0.83      2.08 o 
  17   3   1        1.89        3.89      2.49 o 
  19   3   1       37.43       28.57      3.83 o 
 -20   4   1       84.43       91.35      9.42 o 
 -18   4   1      553.47      625.73     19.32 o 
 -16   4   1       57.99       63.23      7.05 o 
 -14   4   1      748.80      757.41     25.59 o 
 -12   4   1      667.32      669.64     13.56 o 
 -10   4   1        0.96        3.68      1.67 o 
  -8   4   1      874.91      972.30     18.79 o 
  -6   4   1      948.03     1087.06     18.69 o 
  -4   4   1      456.64      425.88      5.34 o 
  -2   4   1     1851.96     1916.75     11.18 o 
   0   4   1       84.50       84.06      2.54 o 
   2   4   1      148.65      136.00      3.71 o 
   4   4   1       90.58      103.48      3.93 o 
   6   4   1        4.50        7.95      2.11 o 
   8   4   1       95.10      116.22      5.63 o 
  10   4   1      347.65      356.65      8.05 o 
  12   4   1      199.76      183.34      7.64 o 
  14   4   1      109.50      123.32      7.77 o 
  16   4   1       10.19        6.90      2.61 o 
  18   4   1      134.77      153.81      8.22 o 
 -19   5   1        5.94        6.88      2.58 o 
 -17   5   1       25.82       31.01      6.91 o 
 -15   5   1      594.38      632.72     20.83 o 
 -13   5   1       20.32       18.66      4.39 o 
 -11   5   1      662.16      630.52     11.16 o 
  -9   5   1        8.93       10.07      1.45 o 
  -7   5   1      126.72      150.64      6.20 o 
  -5   5   1       45.22       45.88      2.38 o 
  -3   5   1     1156.08     1221.24     11.34 o 
  -1   5   1       29.53       43.52      2.06 o 
   1   5   1      751.65      799.88      9.23 o 
   3   5   1       29.66       34.81      2.63 o 
   5   5   1      759.76      781.49     13.93 o 
   7   5   1       45.39       41.11      3.22 o 
   9   5   1        6.04        4.37      1.06 o 
  11   5   1        0.59        3.02      1.76 o 
  13   5   1      168.16      181.98      7.93 o 
  15   5   1       41.13       42.42      4.64 o 
  17   5   1       79.07       74.42      6.07 o 
 -18   6   1        1.27       -1.74      1.86 o 
 -16   6   1       12.12       15.56      2.84 o 
 -14   6   1      525.00      533.38     18.57 o 
 -12   6   1        3.86        2.48      1.26 o 
 -10   6   1      195.24      181.68      5.64 o 
  -8   6   1      256.60      259.77      6.14 o 
  -6   6   1       18.50       16.29      1.51 o 
  -4   6   1      320.93      313.02      8.11 o 
  -2   6   1      101.67      117.38      5.38 o 
   0   6   1        5.79       13.54      1.73 o 
   2   6   1     1194.27     1287.64     16.15 o 
   4   6   1      209.55      213.13      5.90 o 
   6   6   1      127.75      138.09      4.95 o 
   8   6   1        0.00        2.57      1.42 o 
  10   6   1      836.34      926.80     15.86 o 
  12   6   1      348.74      392.79     11.36 o 
  14   6   1      575.17      629.12     15.16 o 
  16   6   1       23.89       25.18      3.51 o 
 -17   7   1        8.58        9.75      3.52 o 
 -15   7   1      115.13      129.10      8.37 o 
 -13   7   1       60.81       57.48      6.36 o 
 -11   7   1       28.41       27.62      4.17 o 
  -9   7   1      153.34      160.80      7.85 o 
  -7   7   1        4.76        2.90      1.40 o 
  -5   7   1       78.46       68.91      3.67 o 
  -3   7   1      181.14      179.81      5.07 o 
  -1   7   1        5.06        9.72      1.20 o 
   1   7   1      207.06      206.39      5.14 o 
   3   7   1        2.63        2.51      1.12 o 
   5   7   1       60.64       55.21      2.95 o 
   7   7   1        7.34       10.03      2.16 o 
   9   7   1      381.25      401.58     11.50 o 
  11   7   1        7.76        2.78      2.54 o 
  13   7   1        3.38        2.43      1.89 o 
  15   7   1      110.32      105.57      4.14 o 
 -16   8   1       33.10       37.83      4.60 o 
 -14   8   1       41.76       42.65      3.68 o 
 -12   8   1      103.18       92.02      6.04 o 
 -10   8   1       52.93       48.34      4.78 o 
  -8   8   1       79.28       87.78      6.18 o 
  -6   8   1      145.62      145.05      7.34 o 
  -4   8   1      363.58      372.42     11.57 o 
  -2   8   1      923.91      914.89     19.97 o 
   0   8   1      395.49      370.15      9.29 o 
   2   8   1     1024.02     1012.81     16.60 o 
   4   8   1      546.56      548.29     12.27 o 
   6   8   1      380.28      393.82     11.61 o 
   8   8   1      344.62      356.90     11.91 o 
  10   8   1       36.49       35.84      7.44 o 
  12   8   1        7.98        7.41      4.16 o 
  14   8   1      129.08      102.97      5.44 o 
 -13   9   1       10.11        8.43      1.61 o 
 -11   9   1        0.01        1.23      1.81 o 
  -9   9   1        0.23       -1.10      2.46 o 
  -7   9   1       87.40       90.81      5.54 o 
  -5   9   1       23.45       19.59      2.58 o 
  -3   9   1       68.97       70.47      4.30 o 
  -1   9   1        0.17        2.15      1.51 o 
   1   9   1       18.20       20.23      2.49 o 
   3   9   1       12.97       13.77      2.60 o 
   5   9   1       41.14       38.99      4.29 o 
   7   9   1       24.03       24.49      5.16 o 
   9   9   1       27.38       21.33      2.75 o 
  11   9   1       24.39       25.66      3.43 o 
 -10  10   1        6.01        2.14      2.11 o 
  -8  10   1       59.37       77.72      3.95 o 
  -6  10   1       21.71       16.00      2.29 o 
  -4  10   1        0.28        1.94      1.66 o 
  -2  10   1       12.74        9.45      2.24 o 
   0  10   1       29.88       37.58      2.62 o 
   2  10   1       23.53       27.05      2.79 o 
   4  10   1        0.48       -0.51      2.29 o 
   6  10   1       35.88       30.84      3.15 o 
   8  10   1        0.81       -0.03      1.13 o 
  -5  11   1       17.56       19.70      2.57 o 
  -3  11   1       10.60        8.14      1.99 o 
  -1  11   1        1.79        0.66      2.44 o 
   1  11   1       60.92       72.12      6.60 o 
   3  11   1       13.36       11.23      2.60 o 
 -22   0   2       40.68       55.10      6.92 o 
 -20   0   2       85.19       81.56     10.23 o 
 -18   0   2        0.05        4.96      3.65 o 
 -16   0   2        2.54        4.63      1.54 o 
 -14   0   2     1264.90     1245.85     38.03 o 
 -12   0   2      474.39      513.78     13.96 o 
 -10   0   2        5.48       11.88      2.67 o 
  -8   0   2      320.92      366.03      5.74 o 
  -6   0   2      102.19       99.05      2.52 o 
  -4   0   2     2848.56     2794.98     24.46 o 
  -2   0   2      273.76      298.12      3.33 o 
   0   0   2    45593.42    47178.84    310.21 o 
   2   0   2    53238.13    56023.13    427.92 o 
   4   0   2    23332.09    23458.41    182.66 o 
   6   0   2    17963.92    19231.23     68.47 o 
   8   0   2      241.65      220.80      9.18 o 
  10   0   2      232.88      228.19     10.59 o 
  12   0   2       38.42       33.85      3.02 o 
  14   0   2      124.14      107.06      7.09 o 
  16   0   2      510.08      442.09     13.36 o 
  18   0   2       33.14       37.10      4.69 o 
 -23   1   2      278.86      289.94     12.24 o 
 -21   1   2      100.21      107.62      7.49 o 
 -19   1   2      116.44      130.43      7.54 o 
 -17   1   2      439.44      448.61     11.30 o 
 -15   1   2      219.19      195.59      5.04 o 
 -13   1   2      203.72      216.69      6.20 o 
 -11   1   2     1212.09     1335.15     19.46 o 
  -9   1   2      877.48      876.37      8.02 o 
  -7   1   2     3999.06     3867.67     16.91 o 
  -5   1   2     3481.53     3234.44     11.49 o 
  -3   1   2     7908.10     7387.94     26.67 o 
  -1   1   2     4115.07     3775.15     19.80 o 
   1   1   2      326.60      304.07      3.00 o 
   3   1   2        7.94       11.62      0.78 o 
   5   1   2     1748.25     1755.03     38.57 o 
   7   1   2      667.68      704.08     14.33 o 
   9   1   2      215.47      215.62      6.10 o 
  11   1   2        2.08        2.41      1.01 o 
  13   1   2      778.50      717.95     13.03 o 
  15   1   2       45.79       57.66      4.22 o 
  17   1   2      150.17      151.35      5.90 o 
  19   1   2        5.48        7.86      1.49 o 
 -22   2   2       20.59       20.39      5.10 o 
 -20   2   2      144.89      137.37      7.09 o 
 -18   2   2        1.70        1.35      1.97 o 
 -16   2   2      686.46      678.79     13.67 o 
 -14   2   2      239.05      217.45      5.49 o 
 -12   2   2     1619.22     1703.22     20.32 o 
 -10   2   2       20.34       32.72      2.43 o 
  -8   2   2      172.85      154.58      3.33 o 
  -6   2   2     3896.90     3865.80     20.67 o 
  -4   2   2     8056.64     7977.67     91.30 o 
  -2   2   2     8839.65     8403.93     54.90 o 
   0   2   2      803.39      742.62      7.04 o 
   2   2   2     2959.05     2786.30     16.25 o 
   4   2   2     1814.56     1772.80     20.20 o 
   6   2   2       45.46       48.45      2.18 o 
   8   2   2      290.93      307.78      9.75 o 
  10   2   2      145.22      127.38      4.11 o 
  12   2   2      146.51      123.46      4.37 o 
  14   2   2        6.38        6.94      1.71 o 
  16   2   2       65.03       70.05      4.35 o 
  18   2   2       38.39       45.12      3.37 o 
 -21   3   2        2.43        3.41      2.12 o 
 -19   3   2       14.80       17.60      4.21 o 
 -17   3   2      186.12      181.02     11.44 o 
 -15   3   2      698.37      633.48     15.25 o 
 -13   3   2        3.34        1.47      1.47 o 
 -11   3   2      403.82      399.45      9.66 o 
  -9   3   2     1188.16     1339.81     25.02 o 
  -7   3   2        2.55        4.74      0.96 o 
  -5   3   2      552.83      576.80      6.94 o 
  -3   3   2      252.05      257.93      3.79 o 
  -1   3   2       30.43       33.74      1.54 o 
   1   3   2     1105.30     1175.74      9.68 o 
   3   3   2      193.77      206.50      4.37 o 
   5   3   2      831.90      820.62     12.42 o 
   7   3   2       10.37       10.28      2.10 o 
   9   3   2      237.10      225.42      6.75 o 
  11   3   2       24.69       21.03      1.82 o 
  13   3   2      239.95      257.61      7.74 o 
  15   3   2       78.96       83.42      4.22 o 
  17   3   2        6.83        5.47      1.76 o 
  19   3   2       55.72       51.98      3.74 o 
 -20   4   2      130.05      134.28      8.16 o 
 -18   4   2      109.72      123.33     11.30 o 
 -16   4   2      149.57      167.52     11.04 o 
 -14   4   2      168.30      139.47      8.06 o 
 -12   4   2        0.23        1.10      0.83 o 
 -10   4   2       11.99       13.50      2.21 o 
  -8   4   2      371.81      422.08      6.81 o 
  -6   4   2       58.89       57.98      2.24 o 
  -4   4   2      133.56      165.28      3.21 o 
  -2   4   2      405.30      423.27      5.74 o 
   0   4   2      101.20      123.90      3.63 o 
   2   4   2     2633.37     2780.37     17.43 o 
   4   4   2        1.23        0.43      1.07 o 
   6   4   2      438.34      446.94     10.10 o 
   8   4   2        2.06        3.30      1.25 o 
  10   4   2      650.89      653.12     12.22 o 
  12   4   2       54.59       49.70      4.52 o 
  14   4   2       55.29       63.00      5.77 o 
  16   4   2       63.50       63.69      6.03 o 
  18   4   2        6.09        8.66      2.22 o 
 -19   5   2        0.41        2.16      2.38 o 
 -17   5   2      125.49      146.91      9.70 o 
 -15   5   2      143.12      145.60      8.14 o 
 -13   5   2      332.98      301.75     10.09 o 
 -11   5   2      270.64      248.38      6.85 o 
  -9   5   2      100.41       98.89      4.12 o 
  -7   5   2      251.63      265.01      6.46 o 
  -5   5   2     2392.44     2434.73     21.99 o 
  -3   5   2      515.78      488.09      6.66 o 
  -1   5   2     1495.06     1612.21     14.33 o 
   1   5   2      521.40      606.02      9.05 o 
   3   5   2      253.51      273.53      7.24 o 
   5   5   2      661.70      652.80     11.76 o 
   7   5   2       57.92       61.77      3.18 o 
   9   5   2       36.31       33.55      3.39 o 
  11   5   2       91.83      101.83      6.17 o 
  13   5   2      363.17      390.50     14.55 o 
  15   5   2        1.20        1.20      1.95 o 
  17   5   2        4.57        6.82      2.07 o 
 -18   6   2       16.01       11.22      2.19 o 
 -16   6   2      134.74      134.05      7.21 o 
 -14   6   2       72.16       85.51      8.16 o 
 -12   6   2      585.72      608.32     16.95 o 
 -10   6   2       48.64       51.08      3.31 o 
  -8   6   2       84.78       95.77      4.68 o 
  -6   6   2      872.18      886.30     12.97 o 
  -4   6   2      641.67      645.69     11.79 o 
  -2   6   2      486.35      480.32      8.13 o 
   0   6   2      166.14      148.51      4.67 o 
   2   6   2      667.77      612.71     10.51 o 
   4   6   2      389.75      376.08      7.64 o 
   6   6   2      133.24      121.21      5.09 o 
   8   6   2        3.62        4.66      1.76 o 
  10   6   2        1.72        4.37      1.57 o 
  12   6   2       73.35       77.20      5.12 o 
  14   6   2       10.20        9.60      2.06 o 
  16   6   2       66.07       65.68     11.37 o 
 -17   7   2       56.01       54.63      9.27 o 
 -15   7   2       98.13       92.50      7.41 o 
 -13   7   2      255.82      240.76     10.28 o 
 -11   7   2      430.19      408.33     11.93 o 
  -9   7   2     1049.19     1061.75     19.55 o 
  -7   7   2      329.27      287.49      7.57 o 
  -5   7   2      128.09      128.67      5.05 o 
  -3   7   2        0.09        0.98      0.82 o 
  -1   7   2      178.42      167.54      4.92 o 
   1   7   2      611.13      581.52      9.52 o 
   3   7   2       75.63       72.00      3.33 o 
   5   7   2      661.09      657.32     13.54 o 
   7   7   2      191.30      196.34      8.41 o 
   9   7   2       56.92       68.03      5.77 o 
  11   7   2       40.77       39.36      3.78 o 
  13   7   2      652.92      715.74     13.83 o 
 -16   8   2        1.00       -0.29      1.24 o 
 -14   8   2        8.54        5.36      2.26 o 
 -12   8   2        6.21        9.35      2.26 o 
 -10   8   2        7.38        5.56      2.21 o 
  -8   8   2       73.40       84.40      4.71 o 
  -6   8   2        7.78        7.10      1.73 o 
  -4   8   2       74.07       76.59      4.37 o 
  -2   8   2      241.93      246.73      7.07 o 
   0   8   2      178.34      173.15      6.45 o 
   2   8   2      144.10      140.64      5.84 o 
   4   8   2      402.24      404.19     10.53 o 
   6   8   2       56.84       57.10      4.64 o 
   8   8   2       15.19       14.55      2.58 o 
  10   8   2      248.57      267.69     11.28 o 
  12   8   2       64.99       56.35      6.69 o 
 -13   9   2       14.42       12.76      1.62 o 
 -11   9   2        3.11        4.02      1.83 o 
  -9   9   2       19.41       20.76      2.40 o 
  -7   9   2        1.29        3.54      1.56 o 
  -5   9   2        6.95        6.86      1.80 o 
  -3   9   2       22.09       20.31      2.82 o 
  -1   9   2       87.37       79.22      4.20 o 
   1   9   2       34.36       39.08      3.03 o 
   3   9   2       24.79       20.61      2.62 o 
   5   9   2       24.11       23.10      2.88 o 
   7   9   2       17.69       22.58      2.84 o 
   9   9   2      190.92      210.88      9.29 o 
  11   9   2        3.90        2.53      2.95 o 
 -10  10   2        5.65        5.69      1.25 o 
  -8  10   2       46.29       47.77      3.21 o 
  -6  10   2        1.37        1.96      1.32 o 
  -4  10   2        0.42        2.38      1.54 o 
  -2  10   2      196.74      225.29      7.43 o 
   0  10   2       15.04       17.18      2.12 o 
   2  10   2       46.87       51.61      4.11 o 
   4  10   2       19.47       15.30      1.64 o 
   6  10   2        3.35        3.45      1.08 o 
  -5  11   2       19.81       22.00      3.77 o 
  -3  11   2        6.26        5.28      1.71 o 
  -1  11   2        7.77        9.94      2.86 o 
   1  11   2       21.37       15.90      3.37 o 
 -23   1   3       18.36       28.73      4.92 o 
 -21   1   3       21.53       15.67      3.93 o 
 -19   1   3      142.62      145.55     10.26 o 
 -17   1   3      986.43      986.62     36.83 o 
 -15   1   3     1379.35     1299.98     37.04 o 
 -13   1   3       57.85       71.72      3.95 o 
 -11   1   3      374.52      403.69      8.81 o 
  -9   1   3     3472.09     3818.21     26.86 o 
  -7   1   3       70.52       64.68      1.74 o 
  -5   1   3     1063.94     1039.48      9.29 o 
  -3   1   3      635.31      610.58      6.52 o 
  -1   1   3      398.62      381.01      4.50 o 
   1   1   3     3805.37     3722.55     19.53 o 
   3   1   3      507.26      467.85      7.17 o 
   5   1   3     2930.02     2949.33     22.55 o 
   7   1   3     1013.79     1028.02     21.64 o 
   9   1   3       27.25       19.63      1.82 o 
  11   1   3        6.04        5.85      1.55 o 
  13   1   3        0.98        3.24      1.79 o 
  15   1   3      191.95      203.35      7.14 o 
  17   1   3        4.08        0.38      1.50 o 
 -22   2   3       27.42       28.47      5.69 o 
 -20   2   3       35.58       36.38      4.19 o 
 -18   2   3       89.71       84.96      6.35 o 
 -16   2   3      113.67      113.52      4.79 o 
 -14   2   3      575.88      534.66     13.30 o 
 -12   2   3      881.15      906.64     16.82 o 
 -10   2   3      576.83      597.52      7.66 o 
  -8   2   3      138.80      148.95      3.44 o 
  -6   2   3       31.32       36.43      1.81 o 
  -4   2   3       66.25       60.66      1.85 o 
  -2   2   3      109.37      116.20      2.98 o 
   0   2   3      341.37      325.09      4.88 o 
   2   2   3      328.17      317.55      5.88 o 
   4   2   3      126.20       97.98      3.89 o 
   6   2   3      146.41      162.61      7.01 o 
   8   2   3       41.92       41.67      3.61 o 
  10   2   3      209.72      187.73      5.67 o 
  12   2   3        8.96        7.69      1.70 o 
  14   2   3       46.84       41.52      3.25 o 
  16   2   3        3.18        3.13      1.65 o 
  18   2   3        0.95       -0.01      1.24 o 
 -23   3   3       33.22       22.00      3.90 o 
 -21   3   3       77.20       74.85      6.05 o 
 -19   3   3      226.73      236.81      9.89 o 
 -17   3   3     1334.31     1419.52     21.95 o 
 -15   3   3        5.85        3.19      2.18 o 
 -13   3   3       38.04       32.07      2.60 o 
 -11   3   3       90.86       88.02      4.06 o 
  -9   3   3      305.28      371.25      6.53 o 
  -7   3   3       48.87       46.16      2.30 o 
  -5   3   3      116.78      116.25      3.29 o 
  -3   3   3     7206.89     7344.14     41.58 o 
  -1   3   3     2083.49     2108.93     14.80 o 
   1   3   3        5.09        5.00      1.13 o 
   3   3   3      451.72      472.74      7.24 o 
   5   3   3      606.60      587.50      9.50 o 
   7   3   3      140.55      150.53      6.57 o 
   9   3   3      497.09      457.72      7.82 o 
  11   3   3      482.37      480.54     10.51 o 
  13   3   3       13.12       16.50      2.29 o 
  15   3   3       88.68       84.19      4.01 o 
  17   3   3        4.18        1.22      0.87 o 
 -22   4   3       31.65       26.15      4.33 o 
 -20   4   3       94.90      104.87      9.82 o 
 -18   4   3      369.10      377.86     12.53 o 
 -16   4   3       82.77       87.44      8.18 o 
 -14   4   3     2019.18     1854.66     35.84 o 
 -12   4   3        7.35        1.19      1.40 o 
 -10   4   3        3.91        2.11      1.09 o 
  -8   4   3      148.39      147.03      4.19 o 
  -6   4   3     6708.01     7253.93     29.76 o 
  -4   4   3     1773.02     1742.75     18.14 o 
  -2   4   3     3151.63     3288.69     21.77 o 
   0   4   3      254.30      247.45      5.37 o 
   2   4   3      181.37      211.82      5.29 o 
   4   4   3      406.72      403.83      9.61 o 
   6   4   3      184.43      167.72      5.43 o 
   8   4   3      791.20      778.86     16.22 o 
  10   4   3      416.13      404.29     13.14 o 
  12   4   3      885.43      930.65     14.14 o 
  14   4   3        4.03        9.65      3.05 o 
  16   4   3       86.54       81.02      5.77 o 
 -21   5   3       25.78       27.17      4.04 o 
 -19   5   3        0.01        1.40      1.85 o 
 -17   5   3       32.27       39.04      5.42 o 
 -15   5   3       60.11       58.24      4.78 o 
 -13   5   3      377.90      350.70     12.66 o 
 -11   5   3       45.21       40.33      2.98 o 
  -9   5   3      433.92      410.03      8.16 o 
  -7   5   3      524.63      513.33      9.22 o 
  -5   5   3      843.29      793.53     10.78 o 
  -3   5   3      340.91      326.50      7.43 o 
  -1   5   3      327.02      298.69      7.31 o 
   1   5   3      989.24     1007.30     12.29 o 
   3   5   3      246.48      252.43      7.31 o 
   5   5   3      560.30      544.48      9.06 o 
   7   5   3      219.08      199.29      5.50 o 
   9   5   3       51.46       55.03      3.95 o 
  11   5   3      404.06      459.64     11.19 o 
  13   5   3       72.37       77.17      4.82 o 
  15   5   3       29.29       31.91      3.15 o 
 -20   6   3        5.48        0.81      1.59 o 
 -18   6   3        0.31        1.21      2.06 o 
 -16   6   3        1.63        0.31      2.18 o 
 -14   6   3      157.50      157.81      8.69 o 
 -12   6   3       72.44       71.12      5.38 o 
 -10   6   3      169.07      149.84      5.57 o 
  -8   6   3      353.48      327.83      6.77 o 
  -6   6   3        2.60        2.72      1.27 o 
  -4   6   3      192.17      193.05      4.87 o 
  -2   6   3       50.20       50.71      2.48 o 
   0   6   3        1.05       -0.47      0.80 o 
   2   6   3       85.31       95.53      3.73 o 
   4   6   3       34.53       35.55      2.70 o 
   6   6   3       95.12       89.37      5.67 o 
   8   6   3       46.19       43.36      4.10 o 
  10   6   3      122.42      133.74      7.54 o 
  12   6   3       12.69       13.81      2.53 o 
  14   6   3       46.00       39.73      3.10 o 
 -17   7   3       10.36       14.08      4.50 o 
 -15   7   3       12.61       11.45      3.59 o 
 -13   7   3      209.77      210.01      7.31 o 
 -11   7   3        9.87        8.76      2.33 o 
  -9   7   3       40.38       38.25      3.59 o 
  -7   7   3       71.15       58.92      3.45 o 
  -5   7   3       49.47       50.89      3.13 o 
  -3   7   3      472.38      444.93      8.17 o 
  -1   7   3       56.99       53.94      2.90 o 
   1   7   3       12.44       16.99      1.59 o 
   3   7   3        2.59        1.51      1.16 o 
   5   7   3       65.15       59.52      4.31 o 
   7   7   3       21.15       23.42      3.00 o 
   9   7   3      127.05      142.90      6.58 o 
  11   7   3       10.39        9.76      2.10 o 
  13   7   3        1.24       -0.89      1.20 o 
 -16   8   3        0.18       -0.54      1.38 o 
 -14   8   3       14.21       17.43      2.96 o 
 -12   8   3       11.30        3.98      1.93 o 
 -10   8   3       92.13       89.61      4.57 o 
  -8   8   3       34.24       28.52      2.57 o 
  -6   8   3      283.46      280.14      8.16 o 
  -4   8   3       21.14       14.39      1.90 o 
  -2   8   3      551.76      596.10     12.92 o 
   0   8   3      159.41      149.18      5.95 o 
   2   8   3      696.73      737.76     14.37 o 
   4   8   3      547.55      597.90     12.54 o 
   6   8   3      165.98      159.97      6.97 o 
   8   8   3      567.89      626.09     14.00 o 
  10   8   3      166.82      166.61      6.78 o 
 -13   9   3        5.30        5.24      1.03 o 
 -11   9   3       96.17       92.42      4.29 o 
  -9   9   3        7.65       11.27      2.07 o 
  -7   9   3        5.92        4.35      1.57 o 
  -5   9   3      152.24      156.48      6.36 o 
  -3   9   3        0.14        0.21      1.60 o 
  -1   9   3      160.36      170.10      5.98 o 
   1   9   3        0.42        0.34      1.86 o 
   3   9   3       19.69       18.99      2.26 o 
   5   9   3       15.88       13.10      1.96 o 
   7   9   3       12.81       13.47      2.42 o 
   9   9   3        0.05        3.91      2.91 o 
 -10  10   3        0.01       -1.19      1.19 o 
  -8  10   3       32.28       34.20      2.82 o 
  -6  10   3        9.75       14.45      1.80 o 
  -4  10   3        1.51        1.30      1.71 o 
  -2  10   3       23.54       29.01      2.82 o 
   0  10   3       77.58       67.60      5.29 o 
   2  10   3        0.47       -1.12      1.12 o 
   4  10   3        2.05        1.17      1.34 o 
   6  10   3       43.83       45.90      4.92 o 
 -22   0   4        0.54        5.41      3.59 o 
 -20   0   4      141.23      150.57     14.68 o 
 -18   0   4     1482.59     1588.34     47.60 o 
 -16   0   4       70.61       73.60      5.07 o 
 -14   0   4       29.33       16.40      3.43 o 
 -12   0   4      221.83      252.13     11.21 o 
 -10   0   4     3216.26     3630.06     28.98 o 
  -8   0   4        1.60        2.12      1.76 o 
  -6   0   4      593.86      627.19     12.98 o 
  -4   0   4      301.16      247.80      7.97 o 
  -2   0   4       93.24       86.69      3.38 o 
   0   0   4     2483.87     2575.90     18.07 o 
   2   0   4     4508.68     4611.97     29.20 o 
   4   0   4     9376.21     9167.03     44.22 o 
   6   0   4    10049.96    10221.65    102.06 o 
   8   0   4     3616.88     3571.73     33.21 o 
  10   0   4      791.90      830.98     25.43 o 
  12   0   4      127.88      109.92      9.00 o 
  14   0   4        4.57       -3.03      3.06 o 
  16   0   4        0.73       -0.99      2.60 o 
 -23   1   4      115.41      125.82     10.10 o 
 -21   1   4      298.94      312.95     13.56 o 
 -19   1   4       10.47       12.41      4.09 o 
 -17   1   4     1863.11     1852.16     29.07 o 
 -15   1   4        2.31        4.67      1.36 o 
 -13   1   4       47.03       45.78      4.32 o 
 -11   1   4      614.74      692.27     13.78 o 
  -9   1   4      155.74      191.98      4.34 o 
  -7   1   4     4963.86     5095.56     23.58 o 
  -5   1   4     1088.75     1078.29     11.29 o 
  -3   1   4     3706.70     3550.84     16.40 o 
  -1   1   4     1034.82     1107.00      9.86 o 
   1   1   4      686.06      706.69      7.39 o 
   3   1   4       35.30       43.08      2.24 o 
   5   1   4       54.86       48.04      3.41 o 
   7   1   4     1027.80      902.72     14.59 o 
   9   1   4      504.43      444.11      9.30 o 
  11   1   4       33.00       32.43      3.01 o 
  13   1   4       70.32       68.74      4.42 o 
  15   1   4        6.88        4.18      1.93 o 
  17   1   4      153.85      149.25      4.57 o 
 -22   2   4        7.97        3.58      3.82 o 
 -20   2   4        0.26       -2.66      5.68 o 
 -18   2   4      123.92      131.90      6.81 o 
 -16   2   4      225.01      211.86      7.42 o 
 -14   2   4       45.88       42.54      2.62 o 
 -12   2   4      161.82      156.39      7.62 o 
 -10   2   4      330.98      366.97      6.59 o 
  -8   2   4       82.64       69.03      2.49 o 
  -6   2   4     1899.13     1985.20     11.81 o 
  -4   2   4        0.77        2.43      1.60 o 
  -2   2   4      428.05      423.34      6.89 o 
   0   2   4      256.02      307.84      5.39 o 
   2   2   4      219.23      274.24      6.04 o 
   4   2   4      672.75      617.71     16.01 o 
   6   2   4        6.48        6.36      2.72 o 
   8   2   4     1098.11     1051.80     22.05 o 
  10   2   4      451.00      447.13     11.31 o 
  12   2   4      172.89      169.19      5.83 o 
  14   2   4       12.11        7.66      1.86 o 
  16   2   4        0.57        2.67      1.18 o 
 -23   3   4       11.26       10.42      2.99 o 
 -21   3   4      107.22      100.42     10.15 o 
 -19   3   4       51.87       53.18      6.27 o 
 -17   3   4      459.42      500.16     13.21 o 
 -15   3   4       14.65       14.96      2.46 o 
 -13   3   4       60.85       59.58      2.71 o 
 -11   3   4        5.33        2.58      1.31 o 
  -9   3   4     1077.97     1203.77     12.20 o 
  -7   3   4      863.20      901.03     11.44 o 
  -5   3   4        8.90       15.65      1.80 o 
  -3   3   4      540.04      576.69      8.88 o 
  -1   3   4      537.48      575.93      9.00 o 
   1   3   4      731.11      789.95      9.77 o 
   3   3   4      205.50      233.63      6.25 o 
   5   3   4      118.02      126.29      5.97 o 
   7   3   4      311.26      282.58      5.73 o 
   9   3   4      139.54      137.41      5.00 o 
  11   3   4       14.96       17.49      2.03 o 
  13   3   4        0.54       -0.57      1.98 o 
  15   3   4      109.37      108.80      6.71 o 
 -22   4   4        3.42        5.13      2.15 o 
 -20   4   4       20.13       22.10      3.25 o 
 -18   4   4      461.61      467.61     14.10 o 
 -16   4   4      241.54      229.43     12.12 o 
 -14   4   4       47.14       44.97      3.27 o 
 -12   4   4       86.35       75.72      3.71 o 
 -10   4   4       96.69      107.82      4.30 o 
  -8   4   4      227.62      247.26      6.84 o 
  -6   4   4       56.84       49.00      2.82 o 
  -4   4   4      702.87      732.80     11.14 o 
  -2   4   4      149.92      186.84      5.10 o 
   0   4   4        6.61        6.48      1.35 o 
   2   4   4       33.01       32.11      2.41 o 
   4   4   4      342.90      302.44      6.65 o 
   6   4   4      199.55      185.15      5.24 o 
   8   4   4       87.55       81.13      4.09 o 
  10   4   4       40.26       34.70      3.10 o 
  12   4   4        8.35       10.17      2.21 o 
  14   4   4       33.72       32.31      3.53 o 
 -21   5   4       23.08       25.86      4.35 o 
 -19   5   4       12.22       12.55      2.67 o 
 -17   5   4        3.63        5.03      3.60 o 
 -15   5   4       44.10       45.23      5.08 o 
 -13   5   4      356.91      348.99     13.00 o 
 -11   5   4       56.74       54.11      3.35 o 
  -9   5   4       40.19       38.66      2.22 o 
  -7   5   4       78.57       80.72      3.15 o 
  -5   5   4     1224.47     1221.01     13.16 o 
  -3   5   4       68.43       74.04      3.96 o 
  -1   5   4       95.42       97.28      4.16 o 
   1   5   4      459.32      450.95      8.69 o 
   3   5   4       17.10       15.22      1.64 o 
   5   5   4      386.06      376.92      9.36 o 
   7   5   4      435.88      453.43     12.64 o 
   9   5   4        3.87        4.84      1.89 o 
  11   5   4       56.40       54.47      4.26 o 
  13   5   4       53.66       43.13      3.22 o 
  15   5   4       25.36       26.03      3.95 o 
 -20   6   4       33.02       37.52      5.20 o 
 -18   6   4       51.79       51.09      4.72 o 
 -16   6   4       57.04       58.64      5.27 o 
 -14   6   4       14.31       16.96      2.69 o 
 -12   6   4       32.01       33.14      3.84 o 
 -10   6   4      233.44      211.80      7.88 o 
  -8   6   4        2.30        5.85      1.17 o 
  -6   6   4     1065.13     1066.42     11.83 o 
  -4   6   4       26.59       31.70      1.93 o 
  -2   6   4        4.11        3.68      0.88 o 
   0   6   4       49.83       48.46      2.56 o 
   2   6   4       14.31       14.33      1.41 o 
   4   6   4      430.08      435.44     11.03 o 
   6   6   4      139.17      144.30      7.33 o 
   8   6   4      353.45      389.03     10.09 o 
  10   6   4      140.95      158.79      8.02 o 
  12   6   4       63.13       62.88      4.36 o 
 -19   7   4        3.19        5.18      2.15 o 
 -17   7   4      129.84      141.02      7.03 o 
 -15   7   4        8.10        2.89      1.98 o 
 -13   7   4      325.88      320.33      8.31 o 
 -11   7   4      125.89      110.58      5.78 o 
  -9   7   4      174.63      146.82      6.62 o 
  -7   7   4     2705.66     2650.16     27.81 o 
  -5   7   4        4.41        5.58      1.71 o 
  -3   7   4     1090.77     1054.20     19.58 o 
  -1   7   4        4.66        6.18      1.64 o 
   1   7   4      266.15      265.11      8.79 o 
   3   7   4        5.30        1.29      1.60 o 
   5   7   4      424.58      447.54     10.94 o 
   7   7   4      165.52      178.28      6.75 o 
   9   7   4      112.67      129.42      5.18 o 
  11   7   4       28.39       23.48      2.67 o 
 -16   8   4       40.88       39.57      3.17 o 
 -14   8   4       31.64       29.85      2.94 o 
 -12   8   4        1.90       -0.16      1.46 o 
 -10   8   4        0.97        0.61      1.67 o 
  -8   8   4      270.00      287.57      7.47 o 
  -6   8   4       56.11       49.27      3.57 o 
  -4   8   4      136.73      152.73      5.43 o 
  -2   8   4       67.96       77.13      4.32 o 
   0   8   4       12.80       12.18      1.76 o 
   2   8   4      253.68      281.96      7.85 o 
   4   8   4      144.35      152.75      5.65 o 
   6   8   4       80.69       78.18      4.25 o 
   8   8   4      103.07      103.34      4.17 o 
  10   8   4       41.55       35.02      4.46 o 
 -13   9   4       31.22       25.47      2.23 o 
 -11   9   4        0.00       -1.16      1.16 o 
  -9   9   4       33.12       34.30      2.58 o 
  -7   9   4        7.11        7.77      1.63 o 
  -5   9   4       51.28       52.77      3.34 o 
  -3   9   4       95.38      107.90      5.17 o 
  -1   9   4        0.00       -1.46      1.46 o 
   1   9   4       14.37       13.27      2.10 o 
   3   9   4       30.34       30.92      2.50 o 
   5   9   4        0.87        1.13      1.30 o 
   7   9   4        1.35        2.11      1.63 o 
 -10  10   4       16.36       15.47      1.92 o 
  -8  10   4        0.48        2.53      1.13 o 
  -6  10   4       35.71       36.31      2.90 o 
  -4  10   4       70.59       77.05      4.03 o 
  -2  10   4      141.42      136.35      5.28 o 
   0  10   4        3.61        4.62      1.63 o 
   2  10   4       34.83       28.66      3.26 o 
 -23   1   5       26.19       20.77      4.89 o 
 -21   1   5       46.20       48.70      8.04 o 
 -19   1   5      179.00      202.51      9.71 o 
 -17   1   5      364.67      388.23     11.72 o 
 -15   1   5        0.08        0.47      1.22 o 
 -13   1   5      120.92      115.38      4.45 o 
 -11   1   5        1.73        2.92      1.16 o 
  -9   1   5     2097.45     2328.01     19.33 o 
  -7   1   5      207.67      244.95      5.74 o 
  -5   1   5     1543.35     1569.81     12.76 o 
  -3   1   5       28.88       25.34      1.86 o 
  -1   1   5     1701.34     1762.73     14.25 o 
   1   1   5       15.80       26.92      2.02 o 
   3   1   5      323.34      290.63      9.62 o 
   5   1   5        1.27        0.88      1.12 o 
   7   1   5     2711.63     2596.28     27.53 o 
   9   1   5        9.25        5.33      1.98 o 
  11   1   5      106.77       98.06      4.82 o 
  13   1   5       52.22       52.63      3.61 o 
  15   1   5       48.17       59.14      2.90 o 
 -22   2   5      127.45      123.85     11.21 o 
 -20   2   5      129.93      164.24     10.56 o 
 -18   2   5      851.12      875.32     20.34 o 
 -16   2   5        2.16        8.54      1.93 o 
 -14   2   5       80.55       68.90      3.60 o 
 -12   2   5        6.51       11.47      1.70 o 
 -10   2   5     3083.68     3236.93     41.53 o 
  -8   2   5      195.06      191.32      7.25 o 
  -6   2   5      482.11      461.72      8.85 o 
  -4   2   5      178.51      188.04      4.97 o 
  -2   2   5      989.98     1071.59     12.39 o 
   0   2   5      187.03      216.02      5.91 o 
   2   2   5      106.20      106.18      4.86 o 
   4   2   5      189.69      161.48      5.55 o 
   6   2   5     1000.87      881.28     20.32 o 
   8   2   5       84.91       83.41      4.61 o 
  10   2   5       40.42       45.88      3.84 o 
  12   2   5        0.23       -0.68      1.63 o 
  14   2   5       25.15       38.72      2.33 o 
 -23   3   5        5.77       -0.93      2.72 o 
 -21   3   5      135.57      167.36      8.99 o 
 -19   3   5      213.69      196.52      9.05 o 
 -17   3   5      283.77      287.20     11.61 o 
 -15   3   5      828.58      732.61     16.30 o 
 -13   3   5      345.85      342.37      8.27 o 
 -11   3   5      140.22      125.32      5.22 o 
  -9   3   5        0.04        0.58      1.20 o 
  -7   3   5       78.56       74.58      3.71 o 
  -5   3   5       32.27       21.35      2.43 o 
  -3   3   5      305.48      295.27      6.92 o 
  -1   3   5     1937.04     2019.97     18.86 o 
   1   3   5      461.65      441.74     10.38 o 
   3   3   5      390.47      363.15      6.81 o 
   5   3   5      172.07      158.41      4.45 o 
   7   3   5      757.51      736.98     13.96 o 
   9   3   5      290.25      293.14      7.59 o 
  11   3   5        8.56        9.99      1.79 o 
  13   3   5       74.87       72.29      3.54 o 
 -22   4   5        1.30       -2.46      2.46 o 
 -20   4   5      123.35      145.27      6.91 o 
 -18   4   5       27.91       25.40      4.10 o 
 -16   4   5      314.49      301.38      9.86 o 
 -14   4   5      501.66      496.08     13.70 o 
 -12   4   5      826.71      744.92     13.98 o 
 -10   4   5      653.54      602.74      9.24 o 
  -8   4   5       79.71       80.29      5.08 o 
  -6   4   5       17.41       28.02      3.08 o 
  -4   4   5      830.98      826.78     12.78 o 
  -2   4   5      166.20      188.11      5.60 o 
   0   4   5       91.84       98.37      3.51 o 
   2   4   5       44.36       45.22      2.56 o 
   4   4   5       51.05       53.45      3.41 o 
   6   4   5        5.34        5.68      1.89 o 
   8   4   5      357.16      371.27      9.20 o 
  10   4   5       52.91       54.42      3.81 o 
  12   4   5       74.96       62.73      3.89 o 
  14   4   5       56.98       46.72      4.96 o 
 -21   5   5      117.21      110.10      5.64 o 
 -19   5   5       18.20       19.01      3.79 o 
 -17   5   5        2.02        1.59      1.98 o 
 -15   5   5        3.38        5.94      2.65 o 
 -13   5   5      209.15      224.91     10.60 o 
 -11   5   5       43.37       36.82      2.83 o 
  -9   5   5       72.05       59.87      2.67 o 
  -7   5   5     1018.28      944.45      9.70 o 
  -5   5   5        0.25        0.82      0.55 o 
  -3   5   5       85.12       75.08      2.87 o 
  -1   5   5       11.37       12.62      1.22 o 
   1   5   5      372.83      339.46      6.69 o 
   3   5   5        4.02        6.09      1.32 o 
   5   5   5      100.42      101.11      5.50 o 
   7   5   5        6.68        5.07      2.42 o 
   9   5   5       68.60       80.89      5.94 o 
  11   5   5        1.50        4.17      2.24 o 
  13   5   5       65.76       52.44      5.79 o 
 -20   6   5        4.83        3.44      1.46 o 
 -18   6   5        0.46       -1.17      1.48 o 
 -16   6   5       99.97       88.10      5.27 o 
 -14   6   5       95.37       92.01      5.83 o 
 -12   6   5        0.94        2.11      1.66 o 
 -10   6   5        7.96        7.67      1.97 o 
  -8   6   5     1302.09     1198.42     33.12 o 
  -6   6   5      171.55      172.94      4.72 o 
  -4   6   5      654.43      623.07      8.35 o 
  -2   6   5       76.45       75.17      3.16 o 
   0   6   5       18.39       12.13      1.56 o 
   2   6   5      182.98      188.69      6.78 o 
   4   6   5       76.08       78.66      5.00 o 
   6   6   5       18.48       17.40      2.59 o 
   8   6   5       77.39       86.83      6.99 o 
  10   6   5        0.59        0.96      1.75 o 
  12   6   5       11.84       10.28      1.92 o 
 -17   7   5        4.89        7.40      1.64 o 
 -15   7   5        0.00        1.32      1.31 o 
 -13   7   5       80.89       82.57      4.31 o 
 -11   7   5        6.38        6.35      1.65 o 
  -9   7   5      222.04      227.25      8.07 o 
  -7   7   5       84.90       90.88      5.38 o 
  -5   7   5       79.39       86.35      4.64 o 
  -3   7   5      250.58      259.92     10.41 o 
  -1   7   5        0.03       -0.96      1.35 o 
   1   7   5       78.10       86.23      4.66 o 
   3   7   5       65.04       69.37      4.07 o 
   5   7   5       21.17       21.80      2.90 o 
   7   7   5       20.16       20.17      2.61 o 
   9   7   5        2.10       -0.21      1.60 o 
 -16   8   5        0.72        0.27      1.03 o 
 -14   8   5        1.78        0.81      1.71 o 
 -12   8   5       20.62       22.99      2.66 o 
 -10   8   5        4.16        0.43      1.46 o 
  -8   8   5        7.06        3.25      1.65 o 
  -6   8   5       63.12       50.70      3.56 o 
  -4   8   5      379.83      375.52      8.18 o 
  -2   8   5       48.53       51.99      3.67 o 
   0   8   5        8.88       10.89      2.03 o 
   2   8   5      249.46      254.47      7.06 o 
   4   8   5      401.10      449.40      9.67 o 
   6   8   5      105.15      104.54      5.86 o 
   8   8   5      231.44      228.02     13.93 o 
 -13   9   5        2.21        2.79      1.19 o 
 -11   9   5        8.20        4.30      1.42 o 
  -9   9   5      148.37      132.84      4.54 o 
  -7   9   5       87.07       81.39      3.81 o 
  -5   9   5       61.91       52.67      3.50 o 
  -3   9   5        0.82        1.37      1.30 o 
  -1   9   5       16.05       19.74      2.65 o 
   1   9   5       99.15       99.36      4.28 o 
   3   9   5        0.01       -1.12      1.12 o 
   5   9   5        0.10        3.40      1.53 o 
  -8  10   5       58.91       40.97      2.94 o 
  -6  10   5       20.60       15.04      1.81 o 
  -4  10   5       36.82       36.06      4.13 o 
  -2  10   5       25.34       29.36      2.70 o 
   0  10   5       13.88        8.53      1.82 o 
 -22   0   6       10.01       38.65      7.52 o 
 -20   0   6      286.74      266.13     12.85 o 
 -18   0   6      159.96      206.52     12.30 o 
 -16   0   6      238.25      231.23     13.05 o 
 -14   0   6        1.84        0.66      1.56 o 
 -12   0   6      942.51      946.89     23.16 o 
 -10   0   6      780.97      923.75     21.23 o 
  -8   0   6      510.58      545.04     15.94 o 
  -6   0   6      923.61     1057.25     31.52 o 
  -4   0   6      500.48      559.29     15.76 o 
  -2   0   6     1636.01     1889.63     23.45 o 
   0   0   6      314.36      341.64      8.74 o 
   2   0   6      653.75      524.45     26.46 o 
   4   0   6      191.89      159.38      7.25 o 
   6   0   6     8503.31     8065.18    203.50 o 
   8   0   6      515.64      496.78     18.61 o 
  10   0   6     2113.04     2176.83     36.83 o 
  12   0   6      848.48      973.72     21.53 o 
  14   0   6        0.04        4.95      2.74 o 
 -21   1   6        7.70        7.05      3.12 o 
 -19   1   6      303.97      315.45     10.37 o 
 -17   1   6      328.26      313.52     10.80 o 
 -15   1   6      547.86      491.02     10.73 o 
 -13   1   6      520.63      475.28      7.93 o 
 -11   1   6       57.80       63.94      3.69 o 
  -9   1   6      141.95      133.06      6.70 o 
  -7   1   6        0.11        6.23      1.76 o 
  -5   1   6     1084.51     1086.06     13.30 o 
  -3   1   6     1009.26     1041.03     12.23 o 
  -1   1   6      256.83      219.42      8.59 o 
   1   1   6      192.46      185.84      6.76 o 
   3   1   6        0.34       -0.19      1.02 o 
   5   1   6      118.19      105.95      4.62 o 
   7   1   6      282.66      299.36      8.48 o 
   9   1   6       22.13       18.55      2.85 o 
  11   1   6        0.09       -1.33      1.69 o 
  13   1   6        6.05        9.62      1.54 o 
 -22   2   6       14.97       14.08      3.00 o 
 -20   2   6        1.24        0.44      2.95 o 
 -18   2   6        1.67        3.90      2.78 o 
 -16   2   6       61.35       77.27      7.97 o 
 -14   2   6      219.01      206.45      7.58 o 
 -12   2   6      136.73      127.48      3.99 o 
 -10   2   6      102.67       99.01      5.25 o 
  -8   2   6      169.80      171.39      7.61 o 
  -6   2   6       90.87       93.96      6.88 o 
  -4   2   6      493.61      491.81      9.37 o 
  -2   2   6      150.98      145.79      5.84 o 
   0   2   6        8.91        8.48      1.55 o 
   2   2   6       14.57        9.31      1.71 o 
   4   2   6        0.99        1.63      1.12 o 
   6   2   6       51.28       49.28      3.66 o 
   8   2   6       96.75       98.81      4.53 o 
  10   2   6       13.07       15.44      1.98 o 
  12   2   6        0.59        1.29      1.39 o 
 -21   3   6      150.38      176.30      9.13 o 
 -19   3   6       45.88       54.93      9.48 o 
 -17   3   6      189.63      185.25      7.88 o 
 -15   3   6       39.96       39.27      3.26 o 
 -13   3   6        2.93        4.52      1.57 o 
 -11   3   6      144.53      144.17      4.75 o 
  -9   3   6      368.43      354.28      8.89 o 
  -7   3   6        0.51        0.26      1.67 o 
  -5   3   6     1021.97     1011.71     16.27 o 
  -3   3   6       19.67       19.37      2.26 o 
  -1   3   6      334.67      342.30      6.68 o 
   1   3   6      139.16      131.60      4.20 o 
   3   3   6       31.49       31.31      2.39 o 
   5   3   6       88.53       90.84      4.35 o 
   7   3   6      104.76       97.99      4.52 o 
   9   3   6       13.99       15.87      1.98 o 
  11   3   6        8.86        5.19      1.38 o 
 -22   4   6       43.46       27.20      4.09 o 
 -20   4   6       52.64       52.84      5.12 o 
 -18   4   6       92.40       89.02      7.12 o 
 -16   4   6      515.91      470.25     12.51 o 
 -14   4   6       12.92       12.77      3.17 o 
 -12   4   6      781.22      787.93     13.35 o 
 -10   4   6       44.51       42.31      2.95 o 
  -8   4   6      218.70      210.76      5.37 o 
  -6   4   6       58.23       49.54      2.56 o 
  -4   4   6       22.24       20.17      1.54 o 
  -2   4   6      329.70      311.34      5.84 o 
   0   4   6        3.30        4.26      1.60 o 
   2   4   6       97.03       84.92      4.18 o 
   4   4   6      152.74      163.98      6.89 o 
   6   4   6      234.08      243.71      8.19 o 
   8   4   6       31.16       37.75      3.73 o 
  10   4   6        0.61       -0.73      1.15 o 
  12   4   6       37.05       34.31      4.66 o 
 -21   5   6       96.18      101.68      7.81 o 
 -19   5   6      103.13      108.87      7.43 o 
 -17   5   6       14.97       18.10      2.88 o 
 -15   5   6        3.73        5.73      2.06 o 
 -13   5   6       10.11        6.37      1.66 o 
 -11   5   6      249.78      246.26      9.26 o 
  -9   5   6       31.74       29.49      2.42 o 
  -7   5   6      601.36      560.34      8.76 o 
  -5   5   6      722.85      696.15      8.72 o 
  -3   5   6        0.17        0.65      1.38 o 
  -1   5   6      319.98      314.40      9.14 o 
   1   5   6      158.47      155.10      6.13 o 
   3   5   6        4.98        3.76      1.52 o 
   5   5   6      123.72      134.13      6.93 o 
   7   5   6      140.64      132.76      6.41 o 
   9   5   6       85.84      101.56      5.00 o 
  11   5   6       13.28       11.60      2.27 o 
 -20   6   6       46.45       52.75      5.79 o 
 -18   6   6       12.26       18.53      2.32 o 
 -16   6   6        0.06        0.78      1.38 o 
 -14   6   6      102.52       91.69      5.67 o 
 -12   6   6       25.97       29.83      4.67 o 
 -10   6   6       14.88       14.75      2.39 o 
  -8   6   6      103.81       96.96      5.54 o 
  -6   6   6       15.06       18.22      2.45 o 
  -4   6   6      501.33      508.35     10.88 o 
  -2   6   6       41.30       38.36      3.20 o 
   0   6   6       10.82       11.46      2.51 o 
   2   6   6        6.19        6.61      2.32 o 
   4   6   6        6.71        6.59      2.12 o 
   6   6   6      161.70      181.07      7.24 o 
   8   6   6       89.54       96.02      5.46 o 
  10   6   6       75.43       83.58      4.86 o 
 -17   7   6       29.25       36.72      4.87 o 
 -15   7   6       22.57       25.05      2.24 o 
 -13   7   6       47.75       53.41      3.84 o 
 -11   7   6       67.65       74.84      4.52 o 
  -9   7   6       43.56       40.19      3.55 o 
  -7   7   6      414.12      396.92      9.43 o 
  -5   7   6      547.21      563.27     11.24 o 
  -3   7   6      398.06      438.45     12.40 o 
  -1   7   6      363.70      377.97      9.18 o 
   1   7   6        2.07        1.14      1.53 o 
   3   7   6        7.38        8.33      2.28 o 
   5   7   6       91.58       99.04      5.04 o 
   7   7   6       51.47       48.44      2.65 o 
 -16   8   6       44.60       36.94      2.72 o 
 -14   8   6       12.77        6.23      1.25 o 
 -12   8   6        0.34        0.50      1.23 o 
 -10   8   6       87.65       79.60      3.62 o 
  -8   8   6      342.44      353.85      8.22 o 
  -6   8   6       91.38       78.11      3.67 o 
  -4   8   6       82.62       85.35      4.68 o 
  -2   8   6       73.52       81.16      4.92 o 
   0   8   6       15.85       17.19      2.42 o 
   2   8   6      179.74      190.03      5.96 o 
   4   8   6        8.51        9.33      1.68 o 
   6   8   6      164.85      163.88      6.63 o 
 -13   9   6       19.96       17.68      2.95 o 
 -11   9   6       49.49       40.83      2.40 o 
  -9   9   6      182.80      181.02      4.76 o 
  -7   9   6        0.00       -1.08      1.08 o 
  -5   9   6        4.91        1.68      1.15 o 
  -3   9   6       36.63       35.54      2.90 o 
  -1   9   6       11.38        9.06      1.71 o 
   1   9   6        5.90        3.96      1.54 o 
   3   9   6       33.38       21.30      2.56 o 
 -21   1   7        7.02       13.19      3.27 o 
 -19   1   7       77.56       73.86      6.09 o 
 -17   1   7       26.15       21.45      3.71 o 
 -15   1   7        2.95        4.22      1.42 o 
 -13   1   7       11.18       11.98      2.47 o 
 -11   1   7       78.34       76.78      3.10 o 
  -9   1   7      456.22      407.84     10.23 o 
  -7   1   7       53.31       53.25      2.91 o 
  -5   1   7      561.03      514.27     10.73 o 
  -3   1   7      183.87      173.58      4.80 o 
  -1   1   7      115.32      118.16      3.44 o 
   1   1   7      158.73      153.75      5.42 o 
   3   1   7       13.14        9.68      1.79 o 
   5   1   7        1.74        1.86      1.81 o 
   7   1   7      205.20      190.81      6.44 o 
   9   1   7      256.25      252.98      7.48 o 
  11   1   7      173.27      179.07      5.79 o 
 -22   2   7       41.22       39.64      6.06 o 
 -20   2   7        8.29        5.81      3.29 o 
 -18   2   7        2.99        4.59      2.57 o 
 -16   2   7      399.29      352.64     11.01 o 
 -14   2   7        6.43        7.93      2.55 o 
 -12   2   7       40.54       36.10      2.18 o 
 -10   2   7        0.17        1.38      1.53 o 
  -8   2   7     1455.21     1323.16     15.37 o 
  -6   2   7      301.55      277.87      6.03 o 
  -4   2   7        6.91       11.85      1.38 o 
  -2   2   7      270.44      241.37      5.17 o 
   0   2   7        6.21        1.99      1.10 o 
   2   2   7      129.50      121.85      4.82 o 
   4   2   7     1080.76     1146.03     15.00 o 
   6   2   7      416.12      427.75      9.01 o 
   8   2   7        3.49        2.78      1.31 o 
  10   2   7        1.64       -0.16      1.71 o 
 -21   3   7      250.00      287.81     15.89 o 
 -19   3   7        3.09       12.50     14.39 o 
 -17   3   7        3.04       -1.45      1.45 o 
 -15   3   7      117.05       85.14      4.93 o 
 -13   3   7     1112.89     1088.78     46.22 o 
 -11   3   7      124.52      120.59      4.15 o 
  -9   3   7      786.95      759.24     11.79 o 
  -7   3   7      407.59      371.27      6.53 o 
  -5   3   7      556.31      540.16      7.81 o 
  -3   3   7      143.31      144.76      4.37 o 
  -1   3   7       81.20       69.45      3.25 o 
   1   3   7        0.14        0.91      1.74 o 
   3   3   7     1501.04     1560.68     26.07 o 
   5   3   7        0.07       -1.38      1.44 o 
   7   3   7       72.24       88.57      4.65 o 
   9   3   7       38.61       35.91      2.23 o 
 -22   4   7        4.18        0.19      1.30 o 
 -20   4   7       18.40       23.94      5.57 o 
 -18   4   7       50.63       47.17      4.36 o 
 -16   4   7      121.40      125.74      6.45 o 
 -14   4   7       48.15       52.11      3.85 o 
 -12   4   7      649.84      631.80     14.96 o 
 -10   4   7      323.56      290.03      7.14 o 
  -8   4   7      951.40      863.84     17.03 o 
  -6   4   7       76.43       72.04      3.11 o 
  -4   4   7        0.73        0.66      1.12 o 
  -2   4   7      145.96      135.17      5.48 o 
   0   4   7      276.29      271.39     10.33 o 
   2   4   7       40.35       36.22      3.49 o 
   4   4   7       32.98       33.33      3.24 o 
   6   4   7       28.20       25.27      2.87 o 
   8   4   7       26.32       18.07      2.60 o 
  10   4   7       65.27       53.83      3.86 o 
 -21   5   7       29.33       24.28      4.09 o 
 -19   5   7        9.05       15.46      3.12 o 
 -17   5   7       61.82       56.33      4.19 o 
 -15   5   7        8.71        5.09      1.92 o 
 -13   5   7       15.77       18.34      2.88 o 
 -11   5   7        0.00        0.92      1.51 o 
  -9   5   7      354.05      361.64     11.29 o 
  -7   5   7       13.63       14.84      2.00 o 
  -5   5   7      507.48      489.99      9.91 o 
  -3   5   7       46.87       47.37      3.69 o 
  -1   5   7       17.80       21.72      2.58 o 
   1   5   7       67.27       69.81      5.27 o 
   3   5   7      123.25      121.94      6.48 o 
   5   5   7       13.05       13.96      3.07 o 
   7   5   7       34.89       33.95      3.55 o 
   9   5   7        1.09       -0.60      1.34 o 
 -18   6   7        0.38       -0.90      2.40 o 
 -16   6   7       72.71       67.31      4.32 o 
 -14   6   7       46.95       57.59      3.89 o 
 -12   6   7       38.53       34.82      3.15 o 
 -10   6   7       12.76       11.60      1.87 o 
  -8   6   7      344.58      338.77      8.76 o 
  -6   6   7        9.67        8.79      1.95 o 
  -4   6   7       99.09       98.54      6.35 o 
  -2   6   7      196.66      213.13      7.73 o 
   0   6   7        1.03        2.06      1.83 o 
   2   6   7       46.14       45.36      4.01 o 
   4   6   7        9.66       15.37      2.49 o 
   6   6   7        4.35        5.14      1.58 o 
   8   6   7      115.62      117.35      7.43 o 
 -17   7   7        4.33        4.48      1.27 o 
 -15   7   7       41.60       58.67      3.29 o 
 -13   7   7        1.39        1.84      1.15 o 
 -11   7   7        0.23        0.04      1.25 o 
  -9   7   7       56.06       67.82      4.25 o 
  -7   7   7      216.59      221.79      6.73 o 
  -5   7   7        9.61        6.77      1.87 o 
  -3   7   7       91.85       95.53      4.92 o 
  -1   7   7        0.47        2.17      2.39 o 
   1   7   7        0.33       -1.51      1.51 o 
   3   7   7      133.17      139.33      5.64 o 
   5   7   7        7.52        9.40      1.49 o 
 -14   8   7        1.39        1.33      1.19 o 
 -12   8   7        9.48        8.61      1.26 o 
 -10   8   7       17.95       20.61      1.90 o 
  -8   8   7        1.16        1.64      1.41 o 
  -6   8   7        2.18        0.84      1.45 o 
  -4   8   7       32.02       31.05      2.56 o 
  -2   8   7      124.36      129.28      5.60 o 
   0   8   7       15.46       12.83      1.72 o 
   2   8   7        1.23        2.27      1.02 o 
  -9   9   7       40.55       32.64      2.02 o 
  -7   9   7       13.50        9.30      1.35 o 
  -5   9   7        5.00        4.30      1.35 o 
  -3   9   7        0.03       -0.13      0.87 o 
 -22   0   8        5.46       10.59      3.21 o 
 -20   0   8       12.97       25.85      6.20 o 
 -18   0   8      122.20      112.99     12.62 o 
 -16   0   8       44.29       53.19      9.38 o 
 -14   0   8       82.50       87.33     11.14 o 
 -12   0   8       20.55       21.02      2.62 o 
 -10   0   8     1119.44     1099.11     17.08 o 
  -8   0   8      560.69      574.59     12.36 o 
  -6   0   8       85.72       92.04      5.06 o 
  -4   0   8       42.10       34.70      3.20 o 
  -2   0   8      294.74      263.67     12.34 o 
   0   0   8        1.26        2.69      1.65 o 
   2   0   8       46.68       51.44      4.49 o 
   4   0   8      137.64      155.17      8.34 o 
   6   0   8      235.85      210.10     11.24 o 
   8   0   8      681.32      704.35     17.69 o 
  10   0   8      340.02      291.78     13.61 o 
 -21   1   8       89.85      103.30      7.06 o 
 -19   1   8       10.90       11.58      3.83 o 
 -17   1   8      273.26      285.54     14.12 o 
 -15   1   8      230.32      207.13      9.98 o 
 -13   1   8      285.68      275.14      8.63 o 
 -11   1   8      934.47      891.15     18.30 o 
  -9   1   8       12.71        7.88      1.22 o 
  -7   1   8        8.07        5.74      1.14 o 
  -5   1   8      155.10      168.04      5.37 o 
  -3   1   8       28.97       28.75      2.09 o 
  -1   1   8      274.75      297.42      7.70 o 
   1   1   8      649.70      687.10     13.99 o 
   3   1   8       54.54       63.43      3.61 o 
   5   1   8       72.52       80.81      4.71 o 
   7   1   8       22.66       23.27      2.93 o 
   9   1   8        0.00       -0.50      1.21 o 
 -22   2   8        1.30        0.72      2.74 o 
 -20   2   8        0.59        0.58      2.21 o 
 -18   2   8       15.86       10.10      3.58 o 
 -16   2   8        2.68        3.45      1.83 o 
 -14   2   8       83.61       82.89      4.89 o 
 -12   2   8       20.70       20.28      2.35 o 
 -10   2   8      459.14      442.64      7.49 o 
  -8   2   8        3.67        4.13      1.01 o 
  -6   2   8      311.16      320.54      7.05 o 
  -4   2   8       17.63       17.33      2.00 o 
  -2   2   8       49.86       54.37      3.14 o 
   0   2   8      303.48      303.73      8.49 o 
   2   2   8       50.17       56.66      3.83 o 
   4   2   8       80.76       86.43      4.82 o 
   6   2   8       22.30       25.34      3.12 o 
   8   2   8        9.95        7.10      2.08 o 
 -21   3   8        3.00        1.46      2.75 o 
 -19   3   8       20.11       12.47      5.01 o 
 -17   3   8      121.71      110.00      7.61 o 
 -15   3   8        1.69        1.46      1.18 o 
 -13   3   8        6.81        6.23      2.02 o 
 -11   3   8      388.70      392.16      8.94 o 
  -9   3   8      259.35      249.27      8.38 o 
  -7   3   8      114.79      107.77      4.13 o 
  -5   3   8      135.89      137.70      5.22 o 
  -3   3   8      139.78      128.81      5.09 o 
  -1   3   8       11.19       21.02      2.90 o 
   1   3   8      212.75      210.59      6.34 o 
   3   3   8        0.70       -1.59      1.90 o 
   5   3   8      108.98      114.83      5.42 o 
   7   3   8       12.81       16.74      2.03 o 
 -20   4   8        3.25        1.21      3.28 o 
 -18   4   8       10.44       10.55      2.49 o 
 -16   4   8      136.80      120.66      6.03 o 
 -14   4   8       30.06       26.45      2.78 o 
 -12   4   8      222.19      223.76      7.91 o 
 -10   4   8      590.17      604.96     14.70 o 
  -8   4   8        5.49        4.00      2.08 o 
  -6   4   8        9.13        9.03      1.93 o 
  -4   4   8        7.51        4.11      1.66 o 
  -2   4   8       54.39       47.28      3.88 o 
   0   4   8        6.11        7.41      1.49 o 
   2   4   8        0.11        0.43      1.80 o 
   4   4   8      195.66      202.31      6.58 o 
   6   4   8       26.87       30.21      2.87 o 
   8   4   8       44.47       48.57      5.37 o 
 -19   5   8        9.33       12.52      3.81 o 
 -17   5   8       35.45       28.04      3.38 o 
 -15   5   8       21.61       28.88      3.34 o 
 -13   5   8       37.51       33.74      3.21 o 
 -11   5   8       21.89       17.93      3.49 o 
  -9   5   8        0.53       -1.57      1.58 o 
  -7   5   8      627.27      651.08     13.31 o 
  -5   5   8        3.95        2.19      1.37 o 
  -3   5   8       10.79        3.16      2.13 o 
  -1   5   8        0.30        2.90      1.71 o 
   1   5   8      613.11      661.54     15.99 o 
   3   5   8       74.74       74.52      4.59 o 
   5   5   8       97.26       85.76      4.26 o 
 -18   6   8       20.34       18.20      4.40 o 
 -16   6   8      102.47      121.03      5.05 o 
 -14   6   8       11.33        6.61      1.68 o 
 -12   6   8        4.96        5.86      2.10 o 
 -10   6   8      147.36      140.20      6.67 o 
  -8   6   8       16.11       12.04      2.24 o 
  -6   6   8      110.62      102.51      5.05 o 
  -4   6   8       12.44       10.61      2.15 o 
  -2   6   8       33.44       28.42      2.77 o 
   0   6   8      252.01      277.13      7.62 o 
   2   6   8       16.71       18.93      3.31 o 
   4   6   8       14.41       10.65      1.54 o 
 -15   7   8       60.25       70.53      4.13 o 
 -13   7   8        3.66        4.17      1.50 o 
 -11   7   8       57.21       70.10      5.09 o 
  -9   7   8       20.50       19.91      2.60 o 
  -7   7   8       45.44       45.78      3.13 o 
  -5   7   8       86.38       80.21      4.65 o 
  -3   7   8      311.09      347.28      7.99 o 
  -1   7   8      220.25      237.93      5.69 o 
   1   7   8      198.17      199.80      5.96 o 
   3   7   8       19.86       22.24      3.31 o 
 -12   8   8       12.12       14.19      1.98 o 
 -10   8   8        0.57        0.74      0.86 o 
  -8   8   8        0.96        1.17      0.91 o 
  -6   8   8       17.32       15.87      1.52 o 
  -4   8   8        3.14        4.74      1.67 o 
  -2   8   8       48.60       39.85      3.11 o 
 -21   1   9       57.25       65.89      5.24 o 
 -19   1   9       85.97       84.69      7.06 o 
 -17   1   9        3.42        2.43      2.16 o 
 -15   1   9        6.40        7.14      2.16 o 
 -13   1   9      203.15      215.02      6.50 o 
 -11   1   9      852.99      910.27     12.47 o 
  -9   1   9      271.06      280.77      7.59 o 
  -7   1   9        7.25        5.89      1.70 o 
  -5   1   9       41.37       41.16      3.33 o 
  -3   1   9      380.89      390.11      8.82 o 
  -1   1   9        8.81       11.16      1.60 o 
   1   1   9       74.02       73.92      3.78 o 
   3   1   9       15.81       10.65      1.82 o 
   5   1   9       71.17       92.63      4.08 o 
   7   1   9       28.55       26.50      2.18 o 
 -22   2   9        2.18        6.71      2.62 o 
 -20   2   9       16.45       16.11      4.83 o 
 -18   2   9        1.37        1.43      2.31 o 
 -16   2   9       58.34       52.24      5.02 o 
 -14   2   9       42.15       36.73      3.03 o 
 -12   2   9       18.73       16.48      2.52 o 
 -10   2   9      269.70      268.01      8.00 o 
  -8   2   9      128.34      139.35      6.34 o 
  -6   2   9      111.42      118.68      5.58 o 
  -4   2   9      101.90      113.17      4.86 o 
  -2   2   9      170.18      175.85      6.47 o 
   0   2   9       17.24       16.14      2.09 o 
   2   2   9        7.19        5.54      1.64 o 
   4   2   9        0.08        0.80      2.63 o 
   6   2   9       57.91       67.34      4.63 o 
 -21   3   9        0.07       -2.52      2.52 o 
 -19   3   9       80.43       89.76      9.48 o 
 -17   3   9        3.09        4.02      2.49 o 
 -15   3   9        3.02        7.02      2.52 o 
 -13   3   9        5.63       -2.16      2.16 o 
 -11   3   9      819.23      889.03     17.15 o 
  -9   3   9      211.91      216.58      7.70 o 
  -7   3   9       75.22       83.30      4.53 o 
  -5   3   9      137.48      165.62      6.20 o 
  -3   3   9        5.21        0.93      1.25 o 
  -1   3   9        2.07       -0.29      1.47 o 
   1   3   9       84.70       85.43      4.58 o 
   3   3   9      187.77      188.94      6.78 o 
   5   3   9       67.40       73.36      4.42 o 
 -20   4   9        8.38        5.98      2.77 o 
 -18   4   9       10.09       16.45      3.00 o 
 -16   4   9       12.72       11.61      4.93 o 
 -14   4   9       53.22       70.97      4.52 o 
 -12   4   9      101.58      100.34      7.58 o 
 -10   4   9       32.14       40.70      3.58 o 
  -8   4   9      713.74      765.49     14.26 o 
  -6   4   9      128.52      153.52      5.44 o 
  -4   4   9      142.77      147.13      5.15 o 
  -2   4   9      149.60      149.43      5.17 o 
   0   4   9      462.88      473.00     13.23 o 
   2   4   9       21.59       20.01      2.50 o 
   4   4   9      262.65      256.89      9.70 o 
 -19   5   9        1.37       -1.59      1.79 o 
 -17   5   9      105.73      115.07      6.56 o 
 -15   5   9        0.10       -0.25      1.97 o 
 -13   5   9       11.72       12.54      3.42 o 
 -11   5   9        0.70        2.61      2.35 o 
  -9   5   9       11.19       10.11      2.96 o 
  -7   5   9       65.75       73.61      4.29 o 
  -5   5   9        4.03        4.37      1.34 o 
  -3   5   9       95.12       90.14      3.87 o 
  -1   5   9       92.11      109.40      4.68 o 
   1   5   9        1.79       -1.69      1.69 o 
   3   5   9       28.81       36.36      2.89 o 
 -16   6   9        0.11        2.56      1.33 o 
 -14   6   9        2.35        2.16      2.13 o 
 -12   6   9        7.38        4.49      2.61 o 
 -10   6   9        7.16        4.26      2.81 o 
  -8   6   9        0.08        1.33      1.29 o 
  -6   6   9       47.91       46.09      3.18 o 
  -4   6   9       15.74       18.51      2.28 o 
  -2   6   9      107.65      108.29      4.25 o 
   0   6   9       52.46       60.25      4.00 o 
   2   6   9        0.08       -0.84      1.51 o 
 -13   7   9        4.64        5.50      1.63 o 
 -11   7   9        5.25        4.36      2.29 o 
  -9   7   9        5.29        4.12      1.52 o 
  -7   7   9       79.28       70.14      6.02 o 
  -5   7   9        7.47       11.06      1.56 o 
  -3   7   9       16.71        9.26      3.22 o 
  -1   7   9       72.96       70.71      4.25 o 
 -20   0  10       14.79       27.67      4.97 o 
 -18   0  10        1.45       11.24      4.51 o 
 -16   0  10        1.46        2.98      5.38 o 
 -14   0  10       94.87       92.55      6.38 o 
 -12   0  10       95.28       96.54      6.49 o 
 -10   0  10      108.76      123.07      7.57 o 
  -8   0  10       65.41       64.74      5.82 o 
  -6   0  10       16.36       16.75      3.38 o 
  -4   0  10       70.97       78.83      6.13 o 
  -2   0  10      109.57      119.74      7.01 o 
   0   0  10       24.20       19.80      2.61 o 
   2   0  10        2.44        0.38      1.67 o 
   4   0  10        0.16       -0.86      3.76 o 
 -21   1  10       35.01       27.27      4.25 o 
 -19   1  10        0.04       -0.81      1.93 o 
 -17   1  10       78.60       91.05      5.51 o 
 -15   1  10      210.45      218.47      6.99 o 
 -13   1  10       15.39       15.22      1.90 o 
 -11   1  10     1143.39     1257.87     16.29 o 
  -9   1  10       34.97       42.81      3.40 o 
  -7   1  10      101.64      115.04      5.22 o 
  -5   1  10      125.54      137.25      5.58 o 
  -3   1  10       64.89       61.90      4.21 o 
  -1   1  10      130.23      135.79      4.71 o 
   1   1  10       29.17       22.40      1.77 o 
   3   1  10      223.96      233.60      8.18 o 
 -20   2  10        0.01        2.25      2.17 o 
 -18   2  10        2.10       -1.60      1.69 o 
 -16   2  10        6.52        3.29      2.64 o 
 -14   2  10       59.95       72.50      4.61 o 
 -12   2  10       49.16       60.48      4.13 o 
 -10   2  10       38.30       35.12      3.00 o 
  -8   2  10       56.74       61.01      3.84 o 
  -6   2  10       74.38       83.52      4.40 o 
  -4   2  10       52.12       45.91      3.29 o 
  -2   2  10        3.38        7.85      1.50 o 
   0   2  10      123.68      116.06      3.99 o 
   2   2  10        2.17        2.33      1.15 o 
   4   2  10       25.24       23.88      3.47 o 
 -19   3  10       27.76       28.38      4.83 o 
 -17   3  10        0.81       -1.93      2.19 o 
 -15   3  10       51.18       47.28      3.65 o 
 -13   3  10       48.66       56.69      4.85 o 
 -11   3  10      254.82      282.31      8.18 o 
  -9   3  10        3.53        2.56      1.60 o 
  -7   3  10        0.00       -0.72      1.51 o 
  -5   3  10       39.56       51.98      3.41 o 
  -3   3  10       54.76       52.64      3.22 o 
  -1   3  10       35.55       40.13      2.93 o 
   1   3  10        5.24        3.39      1.39 o 
   3   3  10       27.20       21.07      2.71 o 
 -18   4  10        0.00       -1.26      1.26 o 
 -16   4  10        1.17        2.24      1.85 o 
 -14   4  10        3.83       11.05      2.46 o 
 -12   4  10       75.73       71.64      5.32 o 
 -10   4  10      160.39      164.77      6.75 o 
  -8   4  10      105.67      111.04      4.52 o 
  -6   4  10       64.61       72.37      3.70 o 
  -4   4  10       12.92       15.50      2.07 o 
  -2   4  10       16.29       14.39      1.48 o 
   0   4  10        0.18       -1.29      1.29 o 
   2   4  10        0.00       -2.28      2.28 o 
 -15   5  10        1.26       -0.79      1.18 o 
 -13   5  10        0.97        0.07      1.35 o 
 -11   5  10        4.83        3.59      5.64 o 
  -9   5  10        8.84        8.51      2.09 o 
  -7   5  10       75.27       78.36      4.24 o 
  -5   5  10       25.37       23.94      2.28 o 
  -3   5  10       77.33       67.25      3.21 o 
  -1   5  10       64.33       66.11      4.56 o 
 -14   6  10      109.54      107.53      7.44 o 
 -12   6  10        1.77        0.56      1.21 o 
 -10   6  10        6.84        4.02      1.49 o 
  -8   6  10       12.87       11.26      1.94 o 
  -6   6  10       10.26        6.34      1.56 o 
  -4   6  10       27.83       24.14      4.07 o 
 -19   1  11        0.89       -1.86      1.86 o 
 -17   1  11        3.71        0.40      1.43 o 
 -15   1  11       31.06       32.13      2.75 o 
 -13   1  11      205.74      210.92      6.29 o 
 -11   1  11       89.18       91.22      4.09 o 
  -9   1  11        1.50        4.61      1.63 o 
  -7   1  11        1.54        0.36      1.32 o 
  -5   1  11       45.10       43.46      2.91 o 
  -3   1  11      128.06      122.56      4.25 o 
  -1   1  11       13.10       14.50      1.45 o 
 -16   2  11       67.83       57.96      8.36 o 
 -14   2  11       42.28       39.39      3.52 o 
 -12   2  11      121.86      120.33      4.84 o 
 -10   2  11       35.66       37.33      2.72 o 
  -8   2  11       11.68        9.69      1.66 o 
  -6   2  11       50.82       52.57      2.80 o 
  -4   2  11       70.21       68.54      2.99 o 
  -2   2  11       39.76       38.69      2.46 o 
   0   2  11       54.07       47.05      3.65 o 
 -17   3  11        5.50        4.16      2.37 o 
 -15   3  11       79.20       87.80      5.67 o 
 -13   3  11       10.59       18.53      3.28 o 
 -11   3  11       14.49       10.76      1.74 o 
  -9   3  11      175.68      189.23      5.32 o 
  -7   3  11      119.02      126.65      4.33 o 
  -5   3  11      206.03      208.49      5.69 o 
  -3   3  11       14.41       17.89      2.48 o 
  -1   3  11        0.55        0.72      2.13 o 
 -14   4  11       93.14       86.91      4.16 o 
 -12   4  11       12.39       11.67      2.12 o 
 -10   4  11       86.40       88.90      4.08 o 
  -8   4  11       26.93       27.66      2.46 o 
  -6   4  11       98.12      100.30      4.15 o 
  -4   4  11      155.41      174.66      7.12 o 
 -11   5  11        7.83        9.51      2.10 o 
  -9   5  11       12.22       15.53      2.57 o 
  -7   5  11       45.97       38.29      3.32 o 
 -14   0  12       40.60       28.96      4.39 o 
 -12   0  12        1.84        1.23      1.25 o 
 -10   0  12       15.31       20.23      2.78 o 
  -8   0  12        0.65       -1.25      1.25 o 
  -6   0  12      174.51      164.17      7.16 o 
 -15   1  12        6.49        2.65      2.02 o 
 -13   1  12       34.45       34.35      3.60 o 
 -11   1  12       36.79       35.62      1.89 o 
  -9   1  12      133.42      141.03      3.98 o 
  -7   1  12       84.53       80.77      6.11 o 
  -5   1  12       80.53       65.98      2.75 o 
 -14   2  12       21.73       15.10      3.27 o 
 -12   2  12        3.94        2.33      1.32 o 
 -10   2  12        2.50        1.07      0.97 o 
  -8   2  12       26.46       23.17      1.65 o 
  -6   2  12       40.87       26.58      3.20 o 
 -11   3  12       24.93       20.48      3.56 o 
  -9   3  12       25.65       23.74      2.56 o 
                                                 
